# Supplementary material for: Mice Lacking the Intestinal and Renal Neutral Amino Acid Transporter SLC6A19 Demonstrate the Relationship between Dietary Protein Intake and Amino Acid Malabsorption
Source: Nutrients. 2019 Aug 29;11(9):2024. doi: 10.3390/nu11092024 (PMC6770948; doi:10.3390/nu11092024)
Supplement: Supplementary file 1 [file nutrients-11-02024-s001.zip]

Archive with 1 entries (1 files):
- nutrients-570355-supplementary.xlsx
