# Supplementary material for: Mice Lacking the Intestinal and Renal Neutral Amino Acid Transporter SLC6A19 Demonstrate the Relationship between Dietary Protein Intake and Amino Acid Malabsorption
Source: Nutrients. 2019 Aug 29;11(9):2024. doi: 10.3390/nu11092024 (PMC6770948; doi:10.3390/nu11092024)
Supplement: Supplementary file 1 [file nutrients-11-02024-s001.zip › nutrients-570355-supplementary.xlsx]

## Sheet: Diets
Table S1. Composition of the diet used in the study.
	Low Protein	Standard Protein	High Protein
Composition
Protein %	5	25	50
Fat %	4	4.1	4
Fibre %	4.7	4.7	4.7
Net Metabolisable Energy (MJ/Kg)	13.7	15.8	13.7
Ingredients (g/100g)
Casein	5.2	25.6	51.6
Sucrose	10	10	10
Oil	4	4	4
Cellulose	5	5	5
Starch	55.43	35.3	9.03
Dextrinised Starch	15.5	15.5	15.5
Lime	1.3	1.3	1.3
Salt	0.259	0.259	0.259
Potassirum Dihydrogen Phosphate	0.875	0.4	0.875
Potassium Sulphate	0.163	0.16	0.163
Potassium Citrate	0.1	0.36	0.1
Vitamins	1.5	1.5	1.5
Choline Chloride	0.25	0.25	0.25

## Sheet: Fed State Metabolites
Table S2. Abundance of metabolites in SLC6A19ko and wt mice under diets with low or standard protein content in the postprandial state.
Metabolite	Diet	WT	KO	P-value for diet	P-value for genotype	P-value for interaction
Leucine	LP	237650±47044	190336±57997	<0.0001	0.0164	0.0013
	SP	661754±248821	508184±82124
	HP	1481328±328615	669029±173332
Valine	LP	208060±36762	132970±47621	<0.0001	0.0033	0.0013
	SP	917313±276697	418729±92979
	HP	1277301±335405	646755±170833
Proline	LP	65391±22892	50014±34671	0.0003	0.5363	0.7304
	SP	313947±120522	239862±82716
	HP	286593±94856	281198±151106
Serine	LP	77717±4924	49830±41363	0.0068	0.0204	0.184
	SP	297185±123343	133189±46637
	HP	303723±182380	109193±70465
Threonine	LP	80177±9460	27219±14436	0.0103	0.0073	0.1443
	SP	293959±156663	72454±21075
	HP	289752±117760	93480±25028
Methionine	LP	87602±21106	54155±22377	0.0908	0.011	0.3339
	SP	219324±107452	89595±23673
	HP	235641±128986	81598±29443
Glutamic acid	LP	11817±4072	7661±3678	0.1075	0.0064	0.2321
	SP	19385±5126	17428±2824
	HP	28325±12599	15331±5380
Glycine	LP	859685±114413	398773±98090	0.1109	0.0037	0.3109
	SP	893357±228150	592376±93371
	HP	883680±131390	528572±87541
Lysine	LP	1133440±310709	1051555±426739	0.0007	0.3404	0.5256
	SP	1516636±189877	2107564±374618
	HP	2431197±396318	2696677±1168678
Phenylalanine	LP	164769±22693.7597188729	113983±37308	0.0005	0.0291	0.3175
	SP	286885±105537	236922±43294
	HP	450257±100623	282194±104106
Tyrosine	LP	833733±69194	392459±79120	<0.0001	0.0012	<0.0001
	SP	2085438±596264	1239059±298314
	HP	3971309±541996	1363356±541541
Tryptophan	LP	571279±128649	86367.±55600	<0.0001	0.0001	0.0052
	SP	1102994±157074	404201±127509
	HP	1501207±313583	377529±187888
Asparagine	LP	13923.±1750	9193±7797	0.0021	0.0256	0.4906
	SP	28270±6993	17958±5480
	HP	32650±8606	19626±8068
Aspartic acid	LP	2613±968	2224±527	0.1034	0.7193	0.3632
	SP	2389±450	2769±528
	HP	2099±496	1770±272
Isoleucine	LP	53191±8743	27105±13643	<0.0001	0.0232	0.0497
	SP	349228±122642	153129±42261
	HP	553337±185894	265412±113345
Alanine	LP	4746±1019	5279±1746	0.839	0.6218	0.6197
	SP	5799±1774	5048±1408
	HP	5622±699	4996±1422
Phenyl-acetate	LP	746±407	1650±865	0.0019	<0.001	0.002
	SP	679±109	7184±1961
	HP	949±333	5883±1971
Indoxyl Sulfate	LP	2647±1844	3377±971	0.0289	0.1616	0.6463
	SP	2027±748	8476±5326
	HP	9807±8694	13907±9015
Indole-3-propionate	LP	15461±2737	12625±5524	0.0051	0.004	0.001
	SP	2474±809	109645±52817
	HP	3862±1090	32041±24184
Cresol-glucuronide	LP	5993±1638	5872±787	0.0187	0.0256	0.1384
	SP	8609±1085	20037±10454
	HP	10658±1472	27710±16553
3-methyl-2-oxovalerate	LP	5993±1524	4534±1365	0.02	<0.0001	0.2385
	SP	8217±1994	7829±1982
	HP	11779±1808	8486±1286
Adipic acid-2-amino	LP	5694±4712	11237±4901	0.2287	0.0766	0.1496
	SP	14223±9122	38917±17482
	HP	24721±27740	18058±15877
Indole-3-acetate	LP	9625±3045	7994±2962	0.7316	0.0112	0.7794
	SP	13919±4461	14731±3727
	HP	13365±3065	12680±3134
Alpha-hydroxybutyric acid	LP	1930±359	19683±7066	0.6089	<0.0001	0.6089
	SP	950±131	17465±5203
	HP	64620±22681	18965±4045
Indole-3-lactate	LP	16916±5106	6406±3311	<0.0001	0.0004	0.1721
	SP	19650±3416	10028±1442
	HP	29221±4883	12452±3564
Indole-3-pyruvate	LP	1312±271	2051±1393	0.4515	0.4503	0.4475
	SP	1799±598	1682±320
	HP	1257±393	1319±100
	Values are represented as peak height ±SD

## Sheet: Fasted State Metabolites
Table S3. Abundance of metabolites in SLC6A19ko and wt mice under low or standard protein diets in the fasted state.
Metabolite	Diet	WT	KO	P-value for diet	P-value for genotype	P-value for interaction
Leucine	LP	473086±160914	318091±35042	<0.001	0.0538	0.4301
	SP	516888±78736	392406±50007
	HP	1376608±244453	1061486±252877
Valine	LP	593117±185857	413511±35451	<0.001	0.0234	0.2607
	SP	567091±42988	438200±40415
	HP	1534719±290864	1131851±229096
Proline	LP	23919±12952	19402±7595	<0.001	0.5221	0.8313
	SP	36525±18649	31288±8984
	HP	279676±69978	249445±79449
Serine	LP	133162±56228	88374±13288	<0.001	0.2252	0.8608
	SP	128474±23142	110654±17438
	HP	426364±117778	372048±90543
Threonine	LP	156481±58989	83836±16052	<0.001	0.0299	0.27
	SP	162836±26282	108641±9275
	HP	621181±218892	413656±65917
Methionine	LP	62075±26589	51509±10316	<0.001	0.326	0.9708
	SP	76062±9345	59194±10502
	HP	191857±45022	175564±43000
Glutamic acid	LP	20042±5903	27204±6453	<0.001	0.4618	0.9899
	SP	28241±7365	38139±13008
	HP	152063±12230	158085±54277
Glycine	LP	609685±146274	362393±62396	<0.001	0.0378	0.2601
	SP	658423±94896	506453±73289
	HP	2045331±468476	1494658±340192
Lysine	LP	210380±79755	225372±47107	<0.001	0.5345	0.8604
	SP	360884±31958	373786±87381
	HP	703057±101147	755192±107570
Phenylalanine	LP	162174±63110	102026±15307	<0.001	0.1827	0.5759
	SP	170476.325±14682	137173±23582
	HP	437790±62512	421315±60932
Tyrosine	LP	616764±271591	360481.42±97261	<0.001	0.1052	0.7723
	SP	684269±85326	572733.58±106766
	HP	1721107±432634	1411934.7±386548
Tryptophan	LP	641809±284204	355435±79678	<0.001	0.1642	0.9734
	SP	807835±241731	450898±106582
	HP	2118372±585845	1750995±694419
Asparagine	LP	8919±3063	7740±1296	<0.001	0.3302	0.8281
	SP	17159±3476	11371±2308
	HP	65758±16411	61880±6805
Aspartic acid	LP	9403.8345±2861	13866±4153	<0.001	0.7748	0.467
	SP	13441.22325±3914.98237267439	16517±3927
	HP	99780.2375±13877.1486999836	87146±28136
Isoleucine	LP	273284±95466	172334±18429	<0.001	0.0497	0.24
	SP	293677±43443	226694±33181
	HP	890864±189364	648987±160975
Alanine	LP	1135±451	1022±501	<0.001	0.6835	0.6512
	SP	1169±280	1391±355
	HP	4859±1298	4208±1567
Phenyl-acetate	LP	497±66	739±686	0.0057	0.956	0.5622
	SP	571±141	647±381
	HP	1695±799	1340±479
Indoxyl Sulfate	LP	1017±80	3617±1744	0.0022	0.006	0.3174
	SP	900±404	6390±2488
	HP	6435±5187	16548±8924
Indole-3-propionate	LP	2631±731	31779±25809	0.1574	0.0133	0.5308
	SP	3765±1436	53570±35697
	HP	22353±15919	107476±96475
Cresol-glucuronide	LP	13865±3844	26529±12034	<0.001	0.0691	0.7313
	SP	28486±1838	52166±19782
	HP	107872±65998	145650±24930
3-methyl-2-oxovalerate	LP	7342±1449	4405±2247	0.3157	0.0599	0.4637
	SP	7668±1490	7457±2879
	HP	7337±2942	4306±2513
Adipic acid-2-amino	LP	4757±3370	4510±3249	0.0003	0.6992	0.9552
	SP	6337±4395	10429±7497
	HP	42929±21045	47680±32433
Indole-3-acetate	LP	1381±393	8239±10420	0.4669	0.1166	0.7046
	SP	1980±389	10500±11886
	HP	4871±1461	25671±35613
Alpha-hydroxybutyric acid	LP	2310±1269	2735±1418	0.7631	0.4956	0.3541
	SP	3283±379	2224±561
	HP	2489±172	2159±203
Indole-3-lactate	LP	18808±4191	9243±5084	<0.001	0.0906	0.7279
	SP	23978±4237	11865±2574
	HP	58412±13607	55221±20060
	Values are represented as peak height ±SD

## Sheet: Varying protein diet exp in WT
Table S4. Metadata from the first dietary intervention of wt mice with different protein content of the diet
Sample ID	2018_7_25_LP_2	2018_7_25_LP_4	2018_7_25_LP_5	2018_7_25_LP_6	2018_7_25_LP_7	2018_7_25_LP_8	2018_7_25_LP_9	2018_7_25_LP_10	2018_7_25_LP_11	2018_7_25_LP_12	2018_7_25_LP_13	2018_7_25_LP_14	2018_7_25_LP_15	2018_7_25_SP_1	2018_7_25_SP_2	2018_7_25_SP_3	2018_7_25_SP_4	2018_7_25_SP_5	2018_7_25_SP_6	2018_7_25_SP_7	2018_7_25_SP_8	2018_7_25_SP_9	2018_7_25_SP_10	2018_7_25_SP_11	2018_7_25_SP_12	2018_7_25_HP_3	2018_7_25_HP_4	2018_7_25_HP_5	2018_7_25_HP_6	2018_7_25_HP_8	2018_7_25_HP_10	2018_7_25_HP_11	2018_7_25_HP_12	2018_7_25_HP_14	2018_7_25_HP_15	2018_7_25_HP_16	2018_7_25_HP_17	2018_7_25_HP_18	2018_7_25_HP_19	2018_7_25_HP_20
Class type	LP	LP	LP	LP	LP	LP	LP	LP	LP	LP	LP	LP	LP	SP	SP	SP	SP	SP	SP	SP	SP	SP	SP	SP	SP	HP	HP	HP	HP	HP	HP	HP	HP	HP	HP	HP	HP	HP	HP	HP
Protein Content	5	5	5	5	5	5	5	5	5	5	5	5	5	25	25	25	25	25	25	25	25	25	25	25	25	52	52	52	52	52	52	52	52	52	52	52	52	52	52	52
M000026_A110001-101-xxx_NA_1088,46_TRUE_VAR5_ALK_Alanine (2TMS)	402.562	179.875	54	233.312	117.188	238.438	94.6875	61169.5	384.062	217.875	46974.8	792.125	751.688	151.188	572.438	183.375	90469.4	933.125	448.125	524.938	1309.12	148.5	1206.75	348.625	102.75	134.812	287.75	165.625	242.375	212.25	669.125	201.812	23.6875	710.188	521.938	1429.38	896.25	327.5	946.812	142.125
Unknown_1	11509.8	392.312	15494.4	16277.4	9661.75	5077.75	3251.88	28769.8	5770.62	4601.62	77443.5	13424.8	87.75	20985.4	21094.7	4020.94	174143	53743.6	7815.69	53668.2	0	2543.5	0	3408.81	102492	12833.4	2508.75	48655.4	40111.2	0	22193.8	461.5	8834.56	27826.9	4478.69	32761.9	0	0	1944.62	5328
M000031_A114001-101-xxx_NA_1110,76_TRUE_VAR5_ALK_Glycine (2TMS)	33234.4	8065.06	30035	42520.2	30585.7	23821.4	15841.9	45855.9	20591	21188.5	12838.5	33066.1	26712.5	19232.1	14900.1	11661	6620.94	24700.2	17218.3	2076	20793.8	15174.5	19110.6	16149	7652.56	53583.8	23935.7	30641.7	44940.1	16302.4	29822.1	12316.4	2235.38	22594.6	12019.9	16350.4	12467.1	5312.94	17175.7	7852.38
M000870_A113001-101-xxx_NA_1117,07_PRED_VAR5_ALK_similar to Cyclopentasiloxane, decamethyl	2310.06	2021.62	585.25	756.875	1922.75	1654.31	1182.88	2555.62	2126.19	1434	323.188	2275.31	1826.62	73.375	1926.06	1209.62	848.812	2118	1879.25	135.875	2293.62	1480.56	2041.69	1508.25	680.188	2343.56	1318.94	1882.81	2034.94	1575.12	1796.31	1785.62	631.875	2107.94	1795.62	2098.31	2230.75	1233.38	1923.94	347.188
Unknown_2	11505	6669.31	7916.81	7701	5600.38	9754.75	9352.75	7831.38	15505.8	15791	2449.44	20853.2	9544.75	27276.9	60506.2	35262.5	7699.38	105760	88527.5	28315.3	77295.4	39771.5	62904.7	51661.3	42948.8	104300	19037.5	55634.4	51753.7	59930.5	45075	49510	39536.1	60155	63925.1	65122.6	85183.8	26017.4	41057.3	52324
Unknown_3	201.062	162.125	2475.88	2091.81	554	889.188	374.812	573.938	874.938	294.25	18.3125	2360	1597.38	1047.06	453.125	129	41.5625	2549.19	1124.69	313.375	1528.06	693.812	1103.38	524.812	228.125	103.5	273.688	2881.12	1832.5	768.562	591.625	324.625	22.5625	1900.19	779.312	1821.06	1677.25	604.938	639	426.5
M000888_A111002-101-xxx_NA_1111,63_TRUE_VAR5_ALK_Butanoic acid, 2-hydroxy- (2TMS)	5409.25	7806.44	3667.19	2452.94	3392.06	4836.44	11801.3	2209.25	4695.25	20168.8	6770.56	13924.3	41389.6	32268.2	61389.6	46384.1	28936.9	17138.4	89199.2	67073.9	24454.9	52423.1	60849.9	62576	59852.1	104300	27451.7	2345.56	6402	62048.2	101510	55164.6	85701.5	63046.7	72247.9	378990	84994.5	42909.4	44405.8	83105.6
Unknown_4	70513.8	4927	103565	48836.2	88838.3	74641.9	111740	72073.6	58449.6	297	22578.2	766.125	99008.6	1115.81	75485	5501.31	0	10518.4	116669	182121	28045.8	0	292721	12709.4	5094.88	45348.6	7372.81	68926.9	46868.6	39514.5	59684.9	13841.2	78062.6	35123.6	33672.7	72421.9	224188	234945	12240.1	230452
Unknown_5	3517.12	2454.31	17641.3	1165.56	1840.62	2262.12	12565.8	1490.69	2692.25	54933.1	16820.2	8749.44	6647.19	53143.2	6521.31	14065.2	37982.8	10345.6	9071.5	17219.1	17632.8	691.188	8031.94	1325.12	12455.1	945.312	28469.1	1567.44	1093.12	1243.94	1496	11563.8	11484.2	8370.38	15813.8	81904.9	9310.31	16556.6	3170.06	9797.69
Unknown_6	15095.7	13724	477398	257009	40361.8	40318.9	12850.4	103023	49457.6	4492.19	3537.12	211389	122923	894873	122157	27305.6	17231.8	240956	976.75	26365.4	295740	1588.94	1861.06	47717.4	17259.3	4030.62	3198.5	128946	143735	1803	44763.5	7891.81	10342.9	179612	28488	402824	116380	34041.9	524.938	0
M000000_A114002-101-xxx_NA_1131,27_TRUE_VAR5_ALK_NA114002 (classified unknown)	15312.2	5360.75	20393.9	20000.8	14538.4	13534.4	7979.62	23038.4	20391.2	7476.31	5507.81	12243.3	11651.2	26988.5	32000.2	15464.1	2370.56	26474	12416.9	4357.38	18450.5	6781.31	15090.8	13025	5528.94	10285.8	18014.9	31458.9	23167.6	11481.9	19385.7	7192.94	3707.88	12889.4	18684.8	16377.5	14828.8	7515	20107.9	4993.56
Unknown_7	47204.6	132190	2012132	1123208	604809	96966.2	111165	523436	110163	38898.9	7780.94	550963	2626153	4230831	87813	73855.8	67981.2	963151	144427	109635	5776386	2733.81	431457	50582	508443	52329.6	76262.5	583790	2231833	48104.1	56557.9	9452.56	60421.2	522101	158472	2880795	737291	234945	53831.6	404252
Unknown_8	2720773	2262077	2192907	2543490	1646392	2134732	1621977	1684628	2876071	3684733	47403.6	4373599	5013501	4406632	4376368	3595464	70514.6	4805382	4682778	4432162	5776386	5708375	5616336	5313218	2956183	587209	413106	1169620	2295411	1499038	1463898	3209198	2101848	4965304	4016868	5539422	5657841	4842349	3961830	4805825
Unknown_9	7592.62	8141	1880	2598.62	3084.75	3162.06	646.812	3045.81	3060.81	3171.19	4766.56	3401.69	4612.06	8389.31	15292.5	0	124.25	8689.94	19608.9	389.25	14926.7	25473.2	14146.4	32092.6	11529.2	24217.2	64944.5	6653.25	12937.7	43727.8	16981	19431.4	277.75	8410.44	28016.6	8813.69	13923.8	8340.31	15222.9	24023
M000436_A117003-101-xxx_NA_1154,12_TRUE_VAR5_ALK_Pyridine, 4-hydroxy- (1TMS)	30001.4	2259413	41964	78394.7	38760.8	21440.7	1623330	34297.3	25463.7	3687137	1009216	45761.7	4999675	127740	4385208	3599933	3200067	139861	4629841	4488852	5775910	5752361	1782013	5313534	2954653	603934	1824478	215924	178369	1500954	85050.9	3216164	2107160	4958199	4048753	5522285	5625902	4868551	3922392	5025448
Unknown_10	272.875	8061.5	119.938	205	277.625	219.75	11033.6	164	158.75	3171.19	8146.62	98.3125	4069.88	209.312	815	25884.2	12709.4	8534.19	19603.2	18470.1	1073.94	25287.8	13913.6	29558.8	37068.5	1969.31	64744.1	133.188	299.688	43727.8	700.812	19156.8	33311.2	284.625	27839.5	289.312	13921.8	8216.5	14968.2	24342
M000419_A114003-101-xxx_NA_1136,97_TRUE_VAR5_ALK_Pyridine, 3-hydroxy- (1TMS)	3342.19	3706.88	4325.62	3561.12	4544.06	3547.44	267.562	5748	4112.75	510.188	83.875	3735.25	4035.62	3632.25	3273.12	359.938	421.438	3833.44	3781.56	411.188	2866.94	629	3513.44	672.312	337.75	2649.25	400.125	4080	3641.31	2887.81	4083.81	487.812	260.5	3091.25	594.812	3655.81	4173.31	600.312	4257.19	680.25
Unknown_11	676.188	298.062	438	876.625	913.312	779.375	482.812	969.562	300.875	489.875	4496.31	744.938	643.062	202.188	870.562	619.625	14318	1503.94	1265.88	19480.2	1222.19	853.312	1129.38	553.562	566.938	1182.38	963.562	1728.75	1838.38	1147.31	993.625	654.375	611.812	1067.06	674.062	1353.75	920.062	454.625	945.875	342.938
Unknown_12	3626.06	873.188	1933.25	2777	9386.88	18916.3	18473.6	3224.69	3696.5	14835.7	78775.5	14485.2	17562.6	5710.81	631.875	17754.9	242767	9127.44	15720.9	334820	9202.25	19164.3	13614.9	16320.1	222782	4635.81	21789.9	2264.44	3811.81	16064.2	13199.4	26290.9	152397	11747.7	22176.4	3622.31	1431.38	43350.9	26657.9	410181
M000000_A116014-101-xxx_NA_1158,99_PRED_VAR5_ALK_Unknown#bth-pae-013	15182.8	15280.1	19628.1	16323.8	13341.1	12388.4	9511.56	14777.5	14522.8	7539.62	5676.31	18883.9	15573.8	8266.19	12552.9	7972	6519.19	19906.8	23462.9	20500	17557	11816.1	12119.4	12133.6	9971.19	17585.1	22900	18177.2	11996.8	7895.12	10085.5	8460.44	8229.25	10995.5	10246.3	18715.1	10355.1	14312.8	9000	7754.62
M000434_A116007-101-xxx_NA_1148,33_TRUE_VAR5_ALK_Butanoic acid, 3-hydroxy- (2TMS)	107756	87146.6	69900.9	147098	124443	88085.1	115355	132739	107249	85718.4	82169	133213	128121	222191	426652	227291	3199588	478898	546377	233776	523213	196871	411599	380886	362190	604841	426691	379641	484337	489041	297040	291099	402254	486550	395465	429821	439071	298239	309865	181050
Unknown_13	6922.62	5113	6633.38	54803	22605.6	23529.7	25202.5	26485.5	16620.9	21891.5	6968	28293	25013	16191.8	21577.5	8838	2083.06	12877.7	11348.2	23852.8	79269	65913.7	64414	42425.6	28363.2	14447.9	17854.8	9244.69	88889.5	59096.5	63229	44917	23556.1	51156.5	35813.6	14704.5	10717	8984.81	9949.56	6522.44
M000025_A118001-101-xxx_NA_1151,06_TRUE_VAR5_ALK_Leucine (1TMS)	203008	217558	118705	121693	167737	150243	161622	119809	197426	183975	126824	162685	127060	277331	780095	634149	546474	557956	812960	828676	681047	667178	639200	724854	783773	990722	1210631	564061	979725	1190395	529451	701994	1024220	707465	740932	504907	610708	606200	515563	722263
Unknown_14	232072	311792	186030	210952	280560	327841	467409	295717	295011	363295	33668.1	347506	532728	171305	362983	0	0	478412	0	427071	455862	417882	372101	0	19850.4	37165.6	2731.25	324365	264736	0	0	0	45528.6	375550	0	333808	418071	368862	0	0
Unknown_15	6922.62	6112.25	125	125.25	22605.6	23529.7	31081.9	114.875	26624	24306.9	14481.6	165.25	26330.5	144.688	22796	10048.9	13914.1	12877.7	12060.9	45777.5	79267	65913.7	64414	53373.5	37823	14766.3	24025	152.688	192.75	67352.5	63229	49942.5	44143	51156.5	42489	14704.5	11912.9	12587.6	10680.9	8917.56
Unknown_16	978.75	1289.81	3766.19	1159.12	1160.12	1523.12	8904.44	1023.62	2182.19	1915.44	568.875	2043	1899.81	6551.12	1544.56	5484	1278.81	1547.5	3797.75	6287.31	1856.31	4809.69	2622	3845.56	2734.69	4060.38	3057.44	1400.31	1283.12	3116.5	862.625	3686	2723.5	1692.56	5629.12	1836.62	1524.88	2434.81	979.062	2696.31
M000228_A117002-101-xxx_NA_1160,82_TRUE_VAR5_ALK_Butanoic acid, 2-amino- (2TMS)	17813.3	17024.1	33694.8	16710.3	6048.94	9066.62	11710.3	20963.6	12417.7	33767.7	10716.9	14377.2	11958.8	18147.3	26586.4	20787.1	17355.9	40859.5	31734.6	17442.2	19623	18971.4	14309.6	6755.12	25449.7	68601.8	21036.9	61695.5	60053	38161.7	25022.4	22948	38473	31918.9	25359.9	34358.1	48698.9	23292.2	34828.9	34815.4
Unknown_17	231370	323305	77520.6	20334.2	280109	327595	470117	150377	73776	365614	620419	71845	540711	40201.5	366992	575997	489518	450141	544979	420748	417112	531511	396920	643078	305709	93141.8	364886	312108	367456	462059	628364	530600	539777	385686	647976	130421	429451	350919	759255	730062
Unknown_18	1995.81	571.062	8564.25	19380.9	2694.38	5796.94	497.375	5702.69	10317.3	14429.1	88862.6	23213.5	13521	20374.7	10114.2	61991.4	212182	56554.2	30650.4	113035	47457.4	70420.6	30707	33959.6	4010.06	6038.5	3291.12	35922.6	64143.2	27986.9	38980.4	30642.8	3260.81	49061.7	7517	20575.8	36920.2	5738.88	25823.9	394079
Unknown_19	869.25	250.375	7239.31	3482.56	1600.88	3758.25	7826.69	2313.19	7468.06	2699.94	3224.69	8091.5	5914.19	1538.19	6571.69	5484	3135.94	1948.75	3245.88	3799.38	3367	6218	5614.94	3845.56	2242.38	1179.88	2873.31	121.125	1514.44	1984	2423.81	3686	3514.31	6352.25	5629.12	7242.12	2742.56	2434.81	5060.81	5170.25
Unknown_20	26659.2	31.875	17044.9	17149.2	23363	29936.3	67.125	19718.1	25036.6	157.125	114.875	23992.4	25553.8	15662.7	18355.2	349.688	329	27332.4	69	311.375	25181.8	88	30160.9	355.688	253.75	24772.1	330.938	13665.8	22324.4	114.812	26042.9	62.125	410.5	18795	85.125	24614	26299.6	339.25	22968.5	274.812
M000000_A118009-101-xxx_NA_1172,22_PRED_VAR5_ALK_3-Methyl-2-oxopentanoic-acid_1_1MeOX_1TMS	8213.38	8501.62	6761.38	6836.62	8598.38	8412.81	9012.88	8828.31	9332.94	10370.9	12353.1	8785	11402.9	763.625	8136.19	9879.06	11452.9	9915.94	10308.1	5760.5	9720.19	10258.3	8544.88	11283.4	10588.6	1998.56	2873.31	8528.75	8861.44	9731.12	13113.2	10667.1	8753.94	8493.81	10884.2	9310.38	10128.4	7366.56	11493.4	11390.2
M000507_A119001-101-xxx_NA_1167,37_TRUE_VAR5_ALK_Phosphoric acid monomethyl ester (2TMS)	26650.6	23536.1	99.6875	87.3125	23358	29945.2	34921.1	19662	25008.2	24536.6	37519.2	23993	25566.2	43.5625	18357.2	21172.1	41963.9	27323.2	31389.9	30633.8	25186.1	28966.1	30170.1	33226.8	36417.6	24772.1	29269.6	13638.6	22291.4	35307.6	26045.5	22140.6	28805	18795	28797	24608.8	26301	36712.8	37729.7	33024.5
Unknown_21	5771	8687.56	18177.9	18882.2	19491.9	20216.1	14894.5	33045.8	33181.4	25726.6	10823.4	1561.62	3712.69	29917.2	29764.6	21366.7	7273.38	3113.31	4908.56	5406.12	13677.5	12522.6	19356.1	18475.4	11472.7	7131.31	7970	13672.8	18498.9	12322.5	26190.9	22500.8	15675.1	5891.25	5833.5	13181.3	14170.1	13638.6	15934.3	15958.1
M000017_A119002-101-xxx_NA_1174,98_TRUE_VAR5_ALK_Isoleucine (1TMS)	108418	134647	68877.8	59880.1	58300.9	82313.1	89319.9	56160.7	119371	114897	9466.69	93804.7	79215.3	179000	453931	409242	170087	343211	499703	507057	411162	395393	380287	448511	469688	685548	741105	349670	547950	708650	354729	486266	697549	411917	472925	310539	473053	413225	378465	446887
Unknown_22	16191.3	14399.9	7711.25	10155.3	17509.1	18218.4	18621	11683.1	22780	14465.6	337	8206.81	13997.8	14803.4	23131.8	17894.4	541	8697.69	16826.7	11819.4	12523.4	20091	16357.2	24753	10260.8	11425.8	18133.4	7425.69	8719.56	14263	16035.5	20328.8	631.938	11653.4	15895.5	10328	18477.2	21896.6	23544.3	24730.8
M000029_A117006-101-xxx_NA_1176,03_TRUE_VAR5_ALK_Proline (1TMS)	424251	494760	277168	311576	181881	325733	451564	244241	373648	432327	186294	281274	237817	263913	780320	653778	368820	613842	924603	714851	709576	755565	799211	846778	514380	1668332	804755	416619	548712	721363	456897	608036	615889	555542	649348	547543	686004	540794	543989	553828
Unknown_23	3383	2342.38	48.4375	1744.88	1698.56	2128.25	2037.44	1683.12	2198.75	1240.12	3850.25	2891.56	2592.62	1697.19	1844.81	1989.44	4517.94	2400.44	2647.19	1689.81	2405.38	2352.94	2357.12	1999	2159.44	1634.81	2041.44	1241.56	1746.62	1733.88	2334.31	2056.5	1232.31	2111.5	1815	1934.88	2206.56	1988.25	2156.44	2312.62
Unknown_24	521.25	1046.25	677	890.875	529.188	1135.81	852.438	1078.19	999.062	2555.88	105.062	1647.69	2005.88	706.188	1236.75	772.188	63.875	1945.94	2386.19	2111.19	1673.38	2008.06	1690.25	1528.69	1111.62	734	861.75	883.438	1131	1589.56	716.438	1044.94	480.562	2206.81	2750	2187.06	2184.75	2606	1209.19	1739.62
Unknown_25	754.562	251.375	168.062	91.6875	581.75	53.375	89088.1	131.938	39.4375	294.812	72587.6	392.688	175.188	2329.31	242.688	410385	375958	3143.81	1557.31	506886	1387.25	393748	1208.38	447208	474981	2731.44	740203	524.375	16387.4	2994.5	1132.94	1169	697549	1510.5	871.688	3100.31	1868.06	414716	1236.75	447361
Unknown_26	1971.94	1461.12	1627.19	1708.12	1610.94	1217.31	1293.12	2313.19	1477.94	2871.5	5349.25	1929.94	1626.94	1373.56	1743.88	1647.19	25255	2001.38	2042.44	1278.31	2023.75	1694.94	26079.8	1901	30360	1963.5	1609.31	1302.06	1806.56	1425.44	1939.38	32491	48315.4	1537.56	1642.88	1802.06	1683.25	1164.75	14038.8	30322.6
Unknown_27	8135.62	5979.06	7792.38	9222.88	7807.94	7361.88	5410.25	11570.4	7137.38	13117.5	3900.56	11180	9799	9822.88	12198	8233.69	5361.62	16132.5	14569.4	7164.31	12036.9	9606.5	10698.5	9769.62	6579.56	13031	9697.38	9216.12	11993.2	9352.44	10907.6	8926.69	8912	13194.5	10331.5	13201.2	13948	7099.88	9293.81	8851
Unknown_28	125670	118823	168273	164134	126978	168365	145286	206052	199812	343354	185353	222976	212416	220611	243909	223088	180616	262534	235592	210006	232679	219013	237510	226958	170780	138400	100031	159535	190826	182673	202052	241813	201186	210973	284563	300466	275639	251855	228481	280684
Unknown_29	345.375	465.812	860	394.25	620.938	660.188	588.75	782.75	780.5	1217.44	1244.62	755.312	716.188	13468.1	10796.1	5637.69	0	9867.38	38310.9	149330	2101.19	20478	26462.1	0	83575.5	222662	140776	27.125	8419	3735.81	8655.06	27932.6	6586.81	13207.3	7747.94	2689.19	9813.88	72194	1625.69	792.938
Unknown_30	39646.4	42558.1	48811.2	43949.1	36853	39059.1	28964.8	41548.8	47518	34144	20162.1	49050.2	37763.9	30452.7	33086.8	29937.9	24064.9	40704	35320.7	37218.1	38155.5	31948.8	38065	31370	30829.5	36737.3	21544.6	40060.8	41341.5	23795	35112	32413.2	32734.5	35852.4	33619.6	39034.4	34836.9	39220.2	34354	26991.6
M000870_A123002-101-xxx_NA_1208,14_PRED_VAR5_ALK_similar to Pentasiloxane, dodecamethyl	2725.06	3181.56	2491.19	2368.56	1903.25	2416.38	2038	2163.5	2604.5	2478.56	2141.81	2252.94	2205.56	1787.25	1842.31	2491.81	2558.81	2005.94	2015.81	3322.62	2157.19	2138.69	2265.12	2226.06	2003.19	3047.56	2724.62	2644	2499.06	2080.69	1958.31	2284.19	2752.69	2488.81	2344.44	2088.56	2015.44	2827.5	1908.5	1951.62
M000030_A122001-101-xxx_NA_1207,1_TRUE_VAR5_ALK_Valine (2TMS)	285082	102732	324621	388625	152180	154033	206213	308166	143434	223133	114988	308619	237364	991779	1471273	730289	193269	1903562	1851555	360864	1805020	1069468	1073705	1052967	507289	2167536	2206340	2865877	4178899	2816472	2261068	1046183	597107	2084382	1256077	1621359	1753716	416724	1341332	1248214
M000441_A127007-101-xxx_NA_1206,44_TRUE_VAR5_ALK_Isocaproic acid, 2-oxo- (1MEOX) (1TMS) MP	3160.12	3287.19	2444.12	2983.56	2769.94	2493.69	3288.94	2495.69	1866.56	2979.25	1808.88	1713.25	1620.31	38.9375	6360.69	5190.56	3224.38	5672.81	7528.69	5994.69	7058	6945.62	4903.56	5812.81	6237.62	8872.12	12894.6	6215.31	10137.9	8050.06	5716.69	2502.06	2501.88	3671.31	3026.94	2918.19	2863.75	1660.56	2407.94	2907.19
Unknown_31	193.5	188.062	315.938	206.188	174.875	122.5	263.688	193	292.812	170.188	262.688	3779.75	191.25	2604.88	2886.88	548.438	496.75	270.688	254.5	1583.88	138.312	3871.69	3840.88	1174.56	628.375	2070.81	1293.81	143	201.25	2037.69	243.875	997.312	494.375	3839.06	569.812	4829	226.625	381.125	844.438	0
Unknown_32	846.938	876.688	648.125	812.75	863.625	853.188	946.062	905.5	721	583.062	1583.62	831.688	551.125	423	0	4553.81	10863.8	9055.56	72887.7	122.5	0	1453.69	295	7361.5	1370.06	3156.56	5331.81	1016.69	19085	0	92742.8	52365.9	29931.8	4361.62	35877.2	474.062	22088.4	56929	0	0
Unknown_33	2819.06	2861.62	2323.12	3378.44	2793.31	2434.44	1632.94	3522.06	1438	2550.12	569.5	2991.94	1524.19	814.188	962.312	3700.25	2733.31	2536.81	2644.25	1453.38	115.562	1809.81	1928.75	269.312	797.625	10988	2149	3282.81	4432.94	4463.38	197.938	1819	1741.94	1530.25	3603.88	1525.88	3492.88	319.062	1133.38	697.875
Unknown_34	7285.5	6356.69	1300.81	2257.31	4533.06	2124.31	9748.94	2910.62	2112.81	2153.44	5098.25	2150.12	3212.38	7536.12	15481.4	24104.9	9746.69	6612	18258.4	17196.7	14110.8	29329.6	13152.6	30334.5	37394.5	15681.4	66871.5	5659.31	12917.4	40705.3	14058.1	16665.7	25523	8207.88	23418.2	6956.56	9604.19	5567.19	10452.5	22706.1
M000096_A128002-101-xxx_NA_1260,11_TRUE_VAR5_ALK_Ethanolamine (3TMS)	7766.38	6421	42731.4	33565.1	27095.9	26685.1	17199.2	32657.3	29598.3	20762.4	5660.5	43742.3	35370.4	24361.7	26396	13432.9	5794.5	39873.6	32639.5	18227.1	39967	27809.5	46340.7	30123.3	16066.2	4778.31	5427.25	41097	32722.9	23027	23281.5	21523.3	14085.8	36064.2	24522.2	55659.4	41283.6	29808.9	26732.2	25619.8
Unknown_35	2380.5	1922.88	1743.5	1723.88	2604.06	2020.62	2161.81	2360.56	887	3536.44	434.5	2841.56	353.688	4656.19	1134.62	7717.31	1403.38	6877.69	8251.25	7022.75	7816.81	8056.31	8335.56	1269.56	1103.56	565.938	5958.75	5920.31	8395.81	1313.12	1199.19	10273.4	2082.44	6959	9624.06	5776.81	8046.69	8381.19	6822.81	1394.38
Unknown_36	1065.44	4091.44	26.0625	930.875	1703.44	1046.88	5754.69	1178.25	1421.31	1271.06	12560.2	1429.62	2000.81	19.4375	9074.19	15206.2	19609.2	4321.75	11367.6	11122.9	9139.69	17220.6	7606.19	19209.4	22189.1	11183.8	43594.9	3649.06	6101.75	24951.2	9740.38	11370.8	17420.5	4736.31	15118.1	4752.06	7472.81	4153.31	7752.69	15211.6
Unknown_37	26277.2	18198.7	11377.7	19772.3	26136.9	15927.9	18696.1	23997.5	20194.4	14269.2	5647.75	22887	17049.9	13771.4	19785.9	14771.5	15721.3	21433.3	14663.4	22249.7	27804.9	4746.31	21930.5	15573.9	20500.4	12756.2	13658.8	39233.9	29757.2	32567.4	34748	18163.1	25915	27555.1	24079.8	24930.8	23557.1	18518.3	22654.5	25154.4
Unknown_38	7333.56	7224.81	6732.75	9674.12	13427.4	7139.88	9054.69	9613.81	9611.75	10435.6	6413.12	11150.4	10124.6	5073	6210.69	5892.75	4487.88	8100.69	8098.81	7977.69	8615.75	9536.06	8304.81	7599.62	6981.62	7020.88	5399.06	6300.88	7251.69	5509.5	9792.62	8629.69	7353.5	8611.25	4679	9937.38	10403.1	8512.88	8526.69	7608.25
M000000_A124007-101-xxx_NA_1238,44_PRED_VAR5_ALK_Unknown#sst-cgl-008	25286.9	18198.7	14657.6	34063	24178	16561.3	33630.8	29576.3	20194.4	32976.6	24741.3	34952	39802	49099.8	17691.5	42841.6	20790.9	56498.2	55083.3	45899.9	50755.9	54827.2	45557.8	40050.2	36295.1	32249.1	53884.8	56118.3	65695.9	51905.6	59132.9	43648.2	48267.9	55078.4	49932.4	39364.5	26897	40493.1	74751.6	74083.8
Unknown_39	1800.12	1239.38	967.562	9996.69	3133.94	3434.94	6342.12	4131	5202.62	3847	2615.94	4261.81	6727.75	1554.62	3635.81	2468.12	7171.06	2395.62	1918.44	11522.9	15234.6	25424.4	13361.5	13640.2	9162.75	196.188	5941	769.875	13441.8	16055.4	13133.6	12000.5	13205.5	15519.3	13033.5	1926.19	1764.56	2068.31	2257.94	2036.31
Unknown_40	73595.2	38503	49312.6	175818	156079	94991.5	163275	147804	62391.2	177520	56135.3	188708	225290	284135	88490.5	242153	35206.5	336028	336460	265149	303096	297600	259673	39933.1	36542.5	174964	311970	332897	365790	311462	193842	302450	280860	319553	270103	160914	163517	250660	429888	408255
Unknown_41	73873.8	38503	1019.94	176614	156013	93971.5	190662	145907	169518	184340	384529	187226	233995	2202717	89844.2	240113	36245.7	1523616	2237588	262664	303096	1823636	259673	227993	204265	173913	317090	332897	365790	313224	1312538	2167481	280774	2280699	280189	221215	844485	221219	3629576	2586872
Unknown_42	3109.06	4439.19	4746.19	3299.56	4937.88	4294.06	5821.25	4244.5	3672.75	8072.25	686.625	2537.19	3111.38	3840.56	2798.5	5771.5	1376.5	2239.31	4016.31	3528.12	4327.69	4133.94	2591.94	5360.94	3809.69	167.875	5181.31	3164.88	4036.81	1090.25	3871.12	2162.5	2558.19	1180.56	4833.69	3206.19	439.562	4134.69	5512.25	4221.12
Unknown_43	34595	49243.8	120986	122289	188873	92433.9	87576.3	105914	103460	42891.4	26115.9	84005.5	112956	112658	66371.9	44438.8	37137.2	102191	84606.9	62276.6	97234.5	69538.5	80556.4	80222.2	55699.9	19693.7	116119	159057	105562	72241	97076.9	49319.2	47348.8	90344.8	77969.6	101344	112336	86309.4	162500	83680.8
Unknown_44	195505	0	387146	381967	471495	506965	445503	559230	517453	535981	262407	526763	671.75	251228	2141.69	0	297603	0	0	0	120529	0	25831.8	0	0	5078.25	0	19194.2	454660	0	174503	0	227383	26722.8	0	10011.3	0	0	29743.3	0
Unknown_45	3738036	1939477	2744747	3221085	3746775	3705702	3853612	3539485	3766976	4481253	3325620	3876052	4467052	2766627	2940729	3543687	1059233	4378739	3884231	3698014	3511753	4867445	3410838	312277	670642	3841070	1049521	2653051	3060259	792650	3306229	60689.8	185854	3131257	3396991	2049264	3715479	3884773	4006448	275377
Unknown_46	3702229	4190508	496468	2848544	3707722	256661	3841217	3368019	232704	4449336	3972422	3295712	3681817	2877892	1927211	3180476	3581628	1830107	3565520	2336293	1854286	2361086	0	3690301	1618205	2851957	1392296	1637527	2940564	3012138	3258631	3163329	2969482	0	1890769	0	3514084	2470125	3624327	2239055
M000015_A128001-101-xxx_NA_1252,52_TRUE_VAR5_ALK_Serine (2TMS)	443530	461378	278531	309451	315273	312321	311819	306425	364183	484428	115803	349039	345120	220084	333979	402533	364228	320357	420755	440464	337891	357955	317345	434661	256101	961914	465186	260801	332820	382368	297236	279320	294190	238094	315406	262592	253225	293747	379056	263253
Unknown_47	181821	204176	124578	134969	147993	120862	133515	143581	156804	173055	131895	166821	177336	143462	88909.3	96850.2	122536	88739.4	115328	124665	89296.9	96101	89270.2	91965.6	66794.2	22344.3	121959	77179.8	99276.2	104701	94116.6	77622.1	114232	74509	92408.4	73895.1	85734.4	85744.6	88704.7	92441.6
Unknown_48	225.5	1246.56	191.75	237.062	2100.38	215.188	1942.5	2985.38	371.875	2132.5	2785.31	157.5	2317.88	3063.81	2001.38	1383.62	1298.94	143.25	2419.94	1701.81	63.1875	2158.38	2472.69	2279.12	1679.19	2150.38	1405	66.3125	101.688	2282.12	2965.81	1872.38	1449	1665.31	2267.38	2550.5	2181.62	2239.25	2675.69	2284.06
Unknown_49	28091.5	32955.6	26378.1	30024.2	25828	25579.4	20855.2	31044.8	21488.1	85320.4	30199.1	19872.9	27826.8	40366.2	35407.9	45588.2	33968	35505.4	39392.6	42445	44532.4	50821.1	49721.6	33113.9	28455.3	94406.3	59453.8	37415	46857.5	38867.6	43353.4	39910.6	30805.5	35457.3	36406.9	26334.5	35954.6	29887.8	37384.9	33399.2
M000053_A129003-101-xxx_NA_1262,29_TRUE_VAR5_ALK_Glycerol (3TMS)	3089752	3549279	1028518	1015235	1185750	948320	655483	1142685	882813	1473606	4035069	961022	3605249	2211232	1338356	1586596	3952155	1983055	1827004	2542842	2046646	4123779	1571404	4987029	2039248	4257479	4238051	3179736	3707868	4297925	2813377	2524269	1574439	749480	2126138	4070990	1526680	1589469	2070457	5435680
Unknown_50	199947	6611.75	105652	167161	173124	157495	45347.1	187462	60528.8	268650	50679.6	136036	189681	143079	39704.6	25111.8	58114.8	54017.3	35274	25826	350731	269482	339848	349054	31509.1	96217.6	22044.2	30680.5	37465.8	61017.2	60348.9	45805.1	18390.8	71192.2	68320	84712.1	105444	36796.6	38225.4	25951.9
Unknown_51	215082	92418.9	194321	316766	146911	107312	117152	259887	103598	145479	86031.2	218594	160745	755271	1081395	497085	313794	1285111	1297078	519039	1479640	898726	745339	676493	445110	1094681	1836719	1831378	3328594	1992182	1443526	650025	445848	1652175	814390	1220625	840637	363425	723231	910264
Unknown_52	76154.4	70417.6	76884.2	77837.6	79051.8	80838.9	66388	83912.2	82191	86930.2	51276	87668.5	386204	2065916	2177664	2470283	1227528	2448093	419750	1189282	1093407	2863371	478276	2882871	2285229	2529766	2362787	14810.1	1970703	540388	347018	2552971	962103	2599401	2636635	2277042	2629078	2335171	2898896	2904440
Unknown_53	2664.25	2792	2432.62	2570.94	2708.06	2858	2547.12	2312.94	2594.56	3001.81	2631.31	3097.62	3037.06	3094.88	3940.69	3570	2773.19	4434.12	4361.75	4083.88	4671.62	4760.69	4559.5	4709.19	3938.75	4043.5	3540.19	3720.81	3930.12	3905.56	4012.69	4206.62	0	4237.62	4385.75	4495.06	4780.44	4401.56	4890.25	5240.88
M000364_A127002-101-xxx_NA_1234,56_PRED_VAR5_ALK_Urea (2TMS)	221671	241705	201618	207060	221409	238364	245745	206844	254614	262207	208314	266719	291219	2964517	0	11666.4	603314	129699	207229	2142099	0	2388778	1867686	0	1661911	125087	0	0	0	2580.62	0	0	1887823	639828	111361	1935582	144037	1751759	0	2390756
Unknown_54	15348.1	15836.4	75.125	14006.2	16172.4	17156.3	15236.7	17482.9	16911.8	17694.8	43481	17568.2	18235.3	3167.38	70157.2	21523.2	15846.3	71495.2	91327.2	85804.3	94656	92704.1	102800	48596.4	60223.2	46281.6	74458.7	32687.7	66963.6	16409.8	67813.5	85584.1	145828	8685.94	13306.8	85790	13267.6	92571.4	97052.8	114934
M000075_A129001-101-xxx_NA_1262,42_TRUE_VAR5_ALK_Phosphoric acid (3TMS)	7576370	7668058	7441001	7706073	7668177	7819834	7571759	7911312	8091945	8366548	8386355	8356210	8384098	6994218	6481645	6614394	8244584	7309772	7248751	7069452	7506685	8363584	7492160	7710946	6579218	7618643	6167685	6703176	6606114	6566150	6865798	6676117	6776418	7028558	6985860	7168961	7565644	7584381	7610724	7528853
Unknown_55	1648215	1605172	1504357	1429938	1382135	654480	422746	1236496	1161953	681505	1860604	1279327	1071464	782035	1641696	1433369	1512234	1947169	1724902	1593314	1913546	1574798	1822150	2038925	1457935	1492040	1480535	1707288	1727462	1746123	1831174	1747665	1818292	1213274	1796380	1681344	1747522	1901992	1869231	1875378
Unknown_56	108199	4510.88	247.875	122903	91772.8	135095	64645.1	73605.9	126137	426	20966.3	1793.5	14344.8	43102.7	95611.2	204941	39547.7	141713	108191	295062	229697	157371	282388	191543	226699	106835	211856	82564.2	144429	171493	277493	292304	161595	248192	178210	289872	204366	193192	278249	220270
Unknown_57	2043.12	2312.19	2872.62	2343	2163.38	2169.56	1792.31	2502.06	2588.31	1811.12	626.688	2686.62	2020.81	1946.81	30665.2	23762.2	4089.62	33787.5	36916.3	24943.5	34135.4	611.375	0	27761.4	28481	11504.2	23878.3	15770.5	20265.4	25381.6	28370	34639.5	17368.4	28366.5	22997.1	742.312	32334.1	34936.2	408.375	39982.8
Unknown_58	11855.2	21770.8	10995.6	7222.69	5230.88	5975.38	7565	6974.62	16678.4	11022.6	11990.8	8369.88	12755.1	5682.62	8501.25	8972.81	4828.44	10847.3	10119.6	15585.4	14553.2	7826.25	13003.5	12431.1	11486.7	2454.44	5610.62	6158.56	7411.31	6080.62	7343.19	16663.3	11815.9	9567.94	12719.9	9651.69	8379.25	8349.06	10687	10071.2
Unknown_59	1011.75	931.25	1146.81	1136.75	1374.44	1085.19	1034.31	1082.44	1542.81	1355.75	315.375	1308.88	1235.62	1201.38	4760.94	3464.5	835.75	6054.94	6128.88	83.3125	4494.12	219.312	5968.44	3675.69	3115.31	313.688	1359.81	4459.12	5658.69	4420.44	3969.81	5645.31	3864.56	5335.62	4331.44	573.812	5810	4691.56	5266.81	4897.31
M000578_A127013-101-xxx_NA_1278,01_TRUE_VAR5_ALK_Diethanolamine (2TMS)	619.875	7329.38	2885.44	283.125	417.5	590.125	259.062	119	644.5	476.812	704.5	868.062	577.125	62.875	210323	252669	684.125	239986	336353	422.375	38.4375	257.25	294.562	0	217521	910.312	8312	0	265137	308309	0	268716	252275	313569	254931	814.375	354194	240641	699.812	419657
Unknown_60	2438.12	1777.31	3198.81	4686.88	2527.25	3006.12	2963.12	2701.69	1646.19	1630.31	317959	3316.31	3423.12	2410.56	2452653	1938138	0	2260354	3649314	2938931	3776350	19907.6	4055056	2048070	2204434	570.5	41294.8	2248642	2119591	2809797	3693010	2069297	2875284	2892090	2979911	3598283	2610775	2607963	4189561	2623976
M000457_A133004-101-xxx_NA_1300,8_TRUE_VAR5_ALK_Nicotinic acid (1TMS)	6210.31	839.688	7212.94	10707.1	3705.31	383.938	560.625	1666	349.5	304.188	1506.38	7889.12	5038.88	35958.1	1465683	1938138	4048.94	4365983	3649314	7090	240530	17348.9	9280.69	12910.7	311328	15088.9	29971.2	3199990	3634829	2809797	356221	3623677	3151298	2967791	2979911	33330	3139064	4257769	18278	4996174
Unknown_61	910.375	1102.5	2333.38	2281.12	3182.38	1827.38	1255.75	1758.88	1930.31	610.312	131.312	1634.25	1875.88	1916.12	1058.94	645.062	371.75	1811.62	1562.38	1168.62	1762.62	1290.56	1453.62	1366.81	849.562	608.75	1655.31	2592.12	2127.5	1297.38	1532.94	793.062	620.062	1712.69	1324.5	2016.19	2178.88	1597.75	2216.31	1088
Unknown_62	147.938	296.625	774.25	480	360.562	1080.06	1239.44	579.562	847.875	301.125	0	650.75	119.688	4259.75	439.125	178.938	83.75	2766.25	247.562	547301	5011.5	16079.2	46104.9	5220.56	1053.69	19049.7	12822.7	18096.8	15341.9	0	2689.44	766.875	29090.2	1254.75	335.25	9157	719.062	297954	999.562	1088.44
M000025_A129002-101-xxx_NA_1264,43_TRUE_VAR5_ALK_Leucine (2TMS)	1735.75	1910.31	1288.38	2814.44	1708.44	2252	2682.12	3717.62	2370.06	2309.88	2000	2712.81	3679.31	2672.19	3701.94	2551.12	641.812	4253.56	4031.06	2535.56	6277.44	4807.06	4380.12	4833.31	2156.56	4046.69	4750.38	5137.38	9145.62	4934.75	5575.81	3696.69	20970.2	27728.4	18126.1	3891.56	2515.31	1465.75	3237.75	2987.94
M000017_A132002-101-xxx_NA_1286,69_TRUE_VAR5_ALK_Isoleucine (2TMS)	92668	51260.1	104411	140034	44563.4	55067.5	55827.9	108348	58658.1	87654.2	43865.9	116284	92376.1	466963	620079	300672	151544	769885	794523	296849	896654	526096	433898	421826	263807	792950	1144871	1177542	1960243	1229657	972626	448071	284677	932187	486812	750635	644310	246068	522436	557135
Unknown_63	1060.94	1242.5	1033.81	1278.81	1212.12	863.562	1376.06	753.188	1052.5	1617.5	3543.56	645	1051.94	110.5	3650.69	536.625	119.438	4650	508.875	502328	17987.9	13855.8	41809.1	797.375	1350.12	34858.4	4298.5	15860.1	20719.1	1664.5	13860	1232.06	4256.25	794.938	1517.75	14660.7	2816.12	254394	13708.2	1114.19
M000016_A132001-101-xxx_NA_1290,45_TRUE_VAR5_ALK_Threonine (2TMS)	332742	402491	218020	287017	268927	283992	390984	231913	389217	402680	334471	370926	364591	238753	627660	639678	522326	514775	701338	678138	557411	744344	578140	674167	521306	1086690	907349	471108	577217	729075	490101	675829	672506	546124	676320	627609	617143	693462	585204	669283
M000870_A131003-101-xxx_NA_1293,78_PRED_VAR5_ALK_similar to Cyclohexasiloxane, dodecamethyl	105483	132293	73428.1	97559.9	87642.5	91163.9	129664	75920.4	129564	131517	1954.69	123662	120374	81189.5	51576.8	18097.4	142729	164611	243538	39017.1	183247	42569.2	198251	237610	20401.4	407700	342939	151712	197544	70162.7	165664	232133	4178924	153992	49389.2	67487.7	295004	69233.7	43263.2	41510.1
Unknown_64	1632.06	1523.94	1379.69	1011.56	1122.31	1441.56	2018.62	3884.81	3682.31	2755.31	1226.25	2534.44	2140.69	4213.69	3038.12	37.0625	5731.44	2762.25	139.375	852.062	3170.38	209.438	2962.25	311.562	832.938	361.938	127.75	1063.56	1148.12	2123.62	4141	128.562	89.75	1577.06	2267.12	4509.25	2923.81	2005.12	2565.38	216.75
Unknown_65	181.562	270.688	593.625	569.375	341.562	35	267.75	815.125	627.625	285.125	744.312	312.25	254.688	359.5	10214.7	435.5	652.375	17550.4	11959.6	0	25687	473.938	0	6470.94	1026.94	196.5	5533.56	23432.8	25659.9	1445.38	42424.9	9593.94	0	6692.25	1053.12	0	3721.94	5240.44	18930.9	12597.9
Unknown_66	5220.25	4889.38	5905.44	4722.69	6240.75	5253.25	5881.44	6484.75	7375.38	11131.4	3734.12	6367.06	5736.38	3782.94	5432.19	5351.94	4491.06	3888.81	4412.44	3458.88	4853.94	5496.5	5683.19	5725.25	3300.5	4431.19	2092.94	2878.56	2966.88	2418.25	3978.25	4703.94	2417.81	2951.5	5633.69	3412	4910.06	5948.88	4137.38	3812.56
M000029_A132003-101-xxx_NA_1295,77_TRUE_VAR5_ALK_Proline (2TMS)	212091	135666	225584	498325	82557	151507	164596	312094	127370	213951	68717.7	225954	183370	454611	642273	324105	35611.9	905446	944028	296362	984812	658329	601418	551197	205669	1154247	716866	921102	1319012	726876	811172	354068	177439	843313	455772	869157	608962	237415	464142	441258
Unknown_67	25518.6	23096.1	182.562	428.375	28548.2	26734	27157.6	100925	30447.5	32020.2	29284.5	31967.8	33574.3	25748.1	29652.2	28465.8	26968	32444.8	31962.7	31274.8	33837.1	33963.5	34494.1	34263	26709.2	26172.6	25006.3	27371.2	28806.6	27722.4	32353	29311.4	28614.9	30637.2	31510	33007	33300.8	34002.6	35251.8	34155.9
M000031_A133001-101-xxx_NA_1303,64_TRUE_VAR5_ALK_Glycine (3TMS)	1233127	876214	852163	1114606	909031	873611	661302	1233703	1029899	1230245	629643	842645	915510	643947	600711	539667	368430	653107	660391	493514	692640	669426	672553	597887	413386	1644959	881358	739842	972747	699778	1000391	486655	353218	492330	626696	594382	478905	435878	590698	397891
Unknown_68	236608	235833	288209	289639	289048	281858	289409	308828	320754	313754	307521	348060	349698	270988	320104	309801	307331	349368	349759	339158	372233	364544	382112	376079	292338	236901	255510	285495	296917	293218	331204	324676	319910	348604	345986	352156	377810	372306	386188	377049
M000899_A130006-101-xxx_NA_1302,33_TRUE_VAR5_ALK_Phenylacetic acid (1TMS)	643.688	1303.5	108.312	453.625	357.875	411.812	638.062	490.375	468.312	2571.81	603.5	432.375	414.938	607.875	1755.25	1909.19	966.688	1385.06	1424.75	1281.06	700.625	514.812	934.938	942.312	674.75	2674.5	1567.56	3517.69	855.125	1955.94	547.938	916.375	1989.19	2858.88	1411.12	1016.62	5223.38	977.5	928	2389.62
Unknown_69	2175051	1117126	633512	967791	1139309	1059207	1497472	1462072	1698604	1717516	3322032	2352736	1634836	1304480	2092375	2195301	2346911	3022850	3196425	2525153	2706697	2443335	2805428	2470916	2477431	1912875	733618	1464667	832971	1084732	1614773	2463972	2555429	1656074	2519349	1935767	1904993	1738292	1632405	2317509
M000000_A134011-101-xxx_NA_1331,74_PRED_VAR5_ALK_5-Hydroxypentanoic-acid_2TMS	1859.5	1914.94	1859.19	1748.75	2624.31	1958.88	2779.5	2166.75	3291.31	3546.06	2238.38	3028.62	3032.56	2115.25	3021	3284.75	2484.12	2504.38	3159.12	2422.38	2841.5	3925.06	3680.56	4001.25	2377.56	1891.25	1589.19	1885.06	1973.94	2182.88	2833	4019	2197.62	2750.25	4145.06	2792.88	4158.31	4867.94	3323.19	3513.5
Unknown_70	6406.81	4601.75	1306.19	2169.75	3426.5	1931.12	10375.8	2539	2167.31	1976.38	20416.9	2154.94	3699.06	2758.62	6107.44	9697.56	11108.8	2404.81	6815.56	6015.88	4711.81	13392.9	5242.5	12369.6	9894.62	10324	23453.9	1773.88	3158.31	12210.1	5488.56	6984.19	7383.06	2485.19	9858.19	3429.62	4752.75	2741.62	5234.75	8941.75
Unknown_71	8266.81	8304.19	10987.9	10405.4	10066.9	10508	9600.75	11225.4	11866.4	10496.5	9015.38	12155.2	12157.1	9617.75	11455.4	10084.6	10773.7	11964.1	11868	11527.3	12835.5	12602.8	12995.8	12330.9	9601.06	7842.31	8200.31	10127.3	10523.8	9621.56	10962.7	10968.6	10766.2	12212.6	11377.9	12325.4	13051	13212.4	12907.6	12091.9
M000073_A135003-101-xxx_NA_1319,94_TRUE_VAR5_ALK_Glyceric acid (3TMS)	15943.2	16198.6	9920.5	11973.8	10219.9	10886.6	12195.1	10499.6	7172.56	9763.19	8195.06	14033.6	15025.9	10799.7	15932.7	15993.4	18808.4	17001.1	19996	22033.4	20482	24772.1	23196.2	20465.7	17047.1	14446.2	13593.1	10005.1	12175.1	11962.2	10434.6	11741.9	10943.7	11253.4	10872.8	9073.75	11183.8	10313.6	9726	12471
Unknown_72	1915.75	1898.44	1903.25	1698.88	1628.75	1712.81	1618.19	1942.38	1970.38	1660.44	1299.25	2054.62	1998.88	1650.94	1868.38	1666	1255.12	1948.75	1997.88	1797.25	2022.44	1716.56	1974.75	1753.81	1511.69	1912.62	1640	1770.75	1873.75	1639.06	1871.5	1707.44	1578.12	1861.88	1844.06	2124.06	1867.5	2000.88	1955.75	1707.5
Unknown_73	2183.44	2767.62	2551.12	2566.12	2806.94	2643.94	2539	2737.88	2690.38	3092.5	3062.81	2934.38	3037.25	2344.75	2880.75	3013.69	3118	2944.44	2921.25	2899.62	3066.62	3281.06	3253.31	2988.31	2570.38	2802.12	3003.62	2534.44	2469.44	2459.88	2749	2981.88	3523.06	2726.94	3028.81	2952	3214.44	3250.62	3161	3169.88
Unknown_74	12459.8	11992.4	14440.4	14561.6	13957.4	13854.6	14747.7	16285.2	16745.2	16652.3	16444.7	17996.9	18182.1	13941.1	16315.1	16154.8	16470.4	17835.4	18398.7	17820.9	18939.9	19222.3	19590.2	19256.4	15218.2	12256.1	12805.2	15031.5	15175.2	15248.3	17051.1	17291.8	16857.1	17917.2	17744.7	18115.2	19422.7	18259.4	19615.5	19430.9
Unknown_75	4375.69	6256.06	3612.88	5172.62	4926.06	4340.94	4622.12	4668.75	7150.38	11134.1	7531.31	8221.25	11073.6	6321.75	5417.44	7232.19	7402.75	6012.88	6179.25	6598.5	7644.56	8979.38	6782.56	9049.94	7890.56	3781.12	6959.94	6621.5	6597.75	5805.12	5071	7020.38	8837.44	7249.38	8217.88	8892.88	6208.69	8445.56	6555.94	7616.38
M000000_A136002-101-xxx_NA_1332,55_TRUE_VAR5_ALK_similar to Lumichrome (2MeOX)	194419	191015	249792	246138	236014	226173	203460	268081	272363	246698	190421	299474	281107	232153	268940	230334	176166	292759	281101	225852	310345	288793	309860	290160	190464	191229	193114	249916	253449	218359	278916	259259	216926	295326	252669	306831	312173	272878	305649	283492
M000456_A136001-101-xxx_NA_1335,93_TRUE_VAR5_ALK_Uracil (2TMS)	21621.1	14364.3	19328.4	19647.1	20128.4	14627	16172.6	61074.8	24100.4	61568.5	28561.1	16797.4	14651.6	12892.6	18020.4	15203.3	9180.31	12723.7	10794.8	11306.8	10422.2	9962.81	10204.2	12266.3	13222.2	45785.4	17514.8	28284.5	17288.8	13111	23621.8	18073	18730.8	14145.2	23918.6	17189.8	15016.7	13610.6	15139.9	14589.6
Unknown_76	2797.5	2779.75	5604.38	5661.38	5385.25	5515.56	5475	3614.38	3970.69	3868.88	3562.94	4242.69	4337	3290.81	3807.88	3622.5	3708.31	4401	4353.31	4108.62	6874.38	6919.31	7534.81	6918	5496.06	2747.69	2911.81	5624.69	5682.88	5718.75	3642.25	3952.88	3813.81	4345.31	4201.75	6727.69	7358.38	7045.06	7695	7081.31
Unknown_77	5760.19	8477.69	5553	6719.5	5220.69	8358.19	8365.44	9590.25	16155.4	29843.4	11674.4	12005.4	16449.8	5360.44	4085.81	3875	4339.94	4323.12	4430.75	7593.94	10273.6	7022.44	7598.5	7396.06	8604.75	3937.31	3998.19	2924.38	9221.69	6362.44	5796.75	14397.6	11858.2	10513.5	10980.9	4948.62	4863.62	3567.69	4633.81	5098.5
Unknown_78	3920.38	4403.69	2954	3068.56	2409.25	3815.81	4928.06	3156.69	4566.44	6445.94	3189.69	3630.5	3769.38	2841.88	6611.5	6278	3835.81	5550.81	7808.25	6871.31	6938	7752.06	7816.56	8306.75	5096.69	5848.5	4166.38	3174.31	3800	5231.19	5180.62	7233.88	5614.12	5524.19	6954.31	4735.5	7263.81	7033.62	6119	6615.19
M000067_A137001-101-xxx_NA_1346,8_TRUE_VAR5_ALK_Fumaric acid (2TMS)	101850	85058.1	44500.7	66924.6	48980.1	77768	95384.7	95376.8	111209	129537	150394	109044	91567	53136.2	77206.7	96463.9	87199.5	84442.6	102182	117170	118650	157463	114069	122317	95269.8	121248	69467.8	62915	47498.4	54174.2	67645.4	52032.7	62840.8	63041.6	68514.6	54319.4	58871.6	59477.3	53516.7	65500.8
Unknown_79	63343.2	53038	36056.2	41626.7	36221.1	51234.5	59102.1	53346.4	65785.2	82003.6	15058.2	67513	66991.6	42011.5	65842.6	63909.1	67422.7	66122.9	79645.6	59513.2	109937	93127.5	76637.5	77322	47998.1	70630.8	103530	43719	45118.4	54409.9	59824.1	62340.4	14721.4	61290.9	132964	55601.4	68034.9	47406.1	119229	73700.3
Unknown_80	9897.94	4624.88	12242.1	15029.9	8556.94	8083.5	8127.88	9565.75	9875.62	8699.38	6048.5	13042.9	11445.7	8811.06	13663.6	10515.6	4839.81	14180.5	15731.1	5980.69	18649.4	16315	16221.6	13660	4396.19	18763.1	17996.8	16528.2	19278.9	14145.3	14147.6	11186.2	4704.81	15267.2	11297.2	14846.4	11796.8	5744.69	11725.4	10599.4
M000015_A138001-101-xxx_NA_1352,51_TRUE_VAR5_ALK_Serine (3TMS)	147264	106907	192720	360417	88778.6	139144	126487	300468	109234	287424	132108	231013	211012	257818	302314	215261	165474	392708	409783	165370	414670	378635	279090	253456	119002	814394	432217	465673	730998	360737	407454	179104	98231	383500	250842	417842	240488	160856	234904	243472
Unknown_81	6322.38	9472.5	3037.44	4668.62	3095.44	5181.06	6480.81	3581.38	6079.88	15912.3	8534.94	8279.31	16416.8	7212.94	14866.1	21375.2	25788.9	12809.8	18693.4	25322.4	31885.4	38903.6	21280.8	24696.1	17353.4	9762	11259.6	3818.62	8366.81	7977.5	4573.44	16228.4	16415.2	13283.8	17894.7	21958.1	25407.7	24983.8	13364.9	30559.4
Unknown_82	3526.38	4628.38	2468.88	3555.31	3191.81	3477.81	3864.44	3982.12	3469.31	6202.81	3116.56	4022.06	4840.31	2047.62	4846.75	5565.19	5624.56	4121.62	5387.81	6076.75	7126.19	8867.81	5390.5	6032.31	4302.06	2880.38	3972.81	1598.06	2654.56	3393.56	2073.69	4340.12	4635.75	3798.69	4533.06	5429.31	6145.62	5494.38	4259.25	7061
M000000_A135011-101-xxx_NA_1356,22_TRUE_VAR5_ALK_NA135011 (classified unknown]	19059.8	7751.88	17742.2	18485.2	16905.9	12833.8	7478.69	24677.3	11771.6	2157.19	3102.38	24967.3	9616.69	7717.06	7839.31	4836.31	1304.88	13169.1	10257.2	4747.19	14191.7	6237.62	14295.4	8547.56	5093.5	6708.44	6032.5	14878.8	17059.5	5478.25	21425.9	9960	4342.56	9945.62	9555.19	13524.1	9906.06	4207.44	6508.19	5896.75
M000026_A138002-101-xxx_NA_1360,5_PRED_VAR5_ALK_Alanine (3TMS)	9293.31	12371.6	4777.31	5975.56	5472.81	5459.06	10149.7	4661.94	6252.88	9622.94	11254.2	4449.19	5506.75	4065.06	9011.31	11173.6	15518.6	6730.06	10869.2	12062.7	8171.38	9487.44	8355.94	10086.5	10520.6	21853.3	12773.3	6809.56	6147.19	8644.75	6758.94	6552.38	10009.8	3814.94	7674.69	5592.94	5219.94	6742.62	6656	8098.06
M000461_A138003-101-xxx_NA_1360,69_TRUE_VAR5_ALK_Nonanoic acid (1TMS)	3003.88	3012.44	2517	3254.56	3578.69	3966.19	3404.94	3288.12	7411.56	3448.75	3398.56	4213.62	5172	2642.06	3702.62	3455.69	4345.06	4164.31	4875.56	4131.25	4676.19	5745.06	5084.25	4709.94	4129.75	2403.25	2694	2314.25	2652.31	3669.19	3230.12	4451.31	4385.31	4515.5	3720.19	4917.25	5084.5	4191.44	4020.31	4444.75
M000000_A140003-101-xxx_NA_1370,74_PRED_VAR5_ALK_NA	4479.75	2416.62	3159.75	3897.44	2832.94	2495.25	2339.56	4823.06	3411.25	3261.38	1162.38	3334.5	2516.75	3292.81	4307.5	2355.69	580.312	3681.5	3405.69	1246.38	2541.25	2144.38	2498.75	2189.75	1536.38	5483.38	2666.38	3030.81	3595.44	2924.56	4400.88	2712.81	1388.25	2248.44	2179.25	2761.5	2787.06	1929.25	2498	2000
Unknown_83	1320.69	1339.38	1658.94	1699.69	1815.38	1527.69	1608.56	1883.12	1885.38	1972.25	1766.81	1993.12	1997.44	1641.12	1876.81	1871.88	1782.31	2082.19	1893.31	2034.19	2122.69	2091.94	2098.12	2129.25	1794.38	1324.38	1529.06	1698.69	1719.19	1712.25	1893.81	1743.25	1808.62	2034.5	2045.06	2130.25	2129.69	2229.19	2186.19	2304.31
Unknown_84	2734.62	3234.75	1549.5	1736.62	1322.19	2599.06	1886.25	1376.38	1794.19	2478.56	2957.25	1500.19	1646.38	1146.38	1400	2181.44	3467	2196.31	1588.69	3111.31	1434.06	1998.19	2257.19	1840.31	1894	2950	3040.44	1784.62	1730.94	2015.94	1559.75	1992.44	2710.56	1906.56	2038.56	1295.12	1524.19	2324.81	1509	10921.6
Unknown_85	2332.56	1388.06	1041	1396.75	1207.81	1322.88	1328.88	1587.94	1340.38	744.75	2549.69	2430.56	1694.81	1415.31	1412.5	1817.25	1680	1877.94	1976.38	1840.75	2368.62	1459.56	1893.56	1925.06	1763.06	1497.12	1436.88	1152.62	1518.94	1411.12	2020.38	1440.12	1461.56	1860.38	1593.06	1304.12	1292.44	1416.19	2198	1463.38
M000016_A140001-101-xxx_NA_1377,23_TRUE_VAR5_ALK_Threonine (3TMS)	166503	123484	143864	310504	105064	152405	136005	202859	141162	192003	136566	253645	233970	275114	407270	309444	230457	496404	552206	264225	525838	533424	374257	398805	203502	711707	692629	691016	929603	614371	571203	324809	204190	584668	409912	655978	443971	289463	386059	440041
Unknown_86	2337.5	2601.62	1652.25	1951.06	2315.38	1985.62	1949.75	1565	1247.12	1470.88	1601.56	1681.19	2099.69	1304.31	1486.12	2143.44	933.375	2059.62	2149.75	1696.38	2026.38	1997.44	1169.69	2329.25	1186.38	2410.31	4385	2640.88	2760.88	2588.56	3776.31	1622.38	1307	1300.81	2272.88	2398.25	1602.69	855.312	2567.31	2126.69
Unknown_87	1708.38	2054.94	1680.31	1660	2755.5	1464.25	1601.62	2039.69	1735.88	1662.06	1645.88	1427	1630.06	2058.38	1696.25	1781.19	2054	1528.94	2135.88	1832.88	1773.38	1897.88	1989.81	1914.44	1530	1605.88	1910.94	1846.31	1834.12	1294.5	1836.19	1746.69	2036.56	1500.69	1753.31	1774.44	1744.06	1816.25	2499.25	1957.12
Unknown_88	8675.69	8623.38	10910.9	10689.8	10911.5	10716.4	11299.1	11201.9	11724.1	11983.4	11697.2	13190.1	13065.2	9980.75	11897.2	11790.9	11271.9	12796	13054.1	12189.6	13351.8	13464.8	13506.2	13900.9	11290.7	8748.31	9208.25	10491.8	10355.1	11043.5	12255.8	12354.7	12036.4	12589	12603.6	13099.8	12959.1	13252.8	3300.81	2261.94
M000000_A142005-101-xxx_NA_1407,88_PRED_VAR5_ALK_NA	27525.2	15243.9	43959.6	44890.5	27687.4	30587.3	27475.6	47756.9	34334.8	36569.6	19985.8	44466.1	38270.6	43657.8	47212.6	28073.4	4079.56	51353.8	45586.4	14144.5	51800	38578	39087.9	32654	15813.2	26449.9	28494.2	46607.2	48628	40285.1	48757.4	32951.6	13447.5	61870.8	38035	55025	47165.6	14016.9	36635	38009.9
Unknown_89	2464.25	1968.19	3167.38	3283.94	2568.38	2710.88	2292.75	3503.62	3138.5	2981.62	1876.88	3737.75	3118.88	3033.88	2903.94	2321.5	3178.19	3487.62	3319.31	2197.44	3658.06	2950.25	3123.19	2804.12	1914.88	2154.81	2008.81	3098.81	3138.06	2749.81	3250.25	2415.5	1812.88	3542.94	2658.19	3517.38	3409.5	2459.12	2823.25	2609.12
M000000_A142001-101-xxx_NA_1395,2_PRED_VAR5_ALK_Alanine [+CO2] (2TMS)	11347.7	21343	1053.56	2115.5	1078.19	3849.75	8588.56	996.938	4487.81	18814	17151.3	12068.4	11256.5	5535.94	15468.1	37778.8	122208	17736.1	22178.7	40004.7	13974.9	22673.8	8759.38	15409.4	27350.7	7965.44	19608.3	1078.06	3202.44	11787.8	2382.62	10004.9	20736.5	13854.5	13480.2	17088.9	13802.1	15326.3	7470.44	24119.9
Unknown_90	569.188	376	336.375	309.812	248.562	416.375	246	42328.2	775.125	884.188	364.812	480.312	385	696.938	646.938	475.312	389.562	1480.25	584.5	302.375	315.125	379.875	313.188	545.75	290.75	570.75	204	248.25	296.5	291	668.625	445.812	301	373.062	536.375	455.5	689.562	362.312	1462.25	756.688
M000000_A142003-101-xxx_NA_1401,04_PRED_VAR5_ALK_NA	29634.4	3427.81	2715.56	2797.44	1737.94	16132.9	1016.12	1612.81	54371	6132.38	3081.44	1370.25	3028.5	1855.19	1468.06	2342.31	5712.12	965.875	2373.38	2013.94	1764.25	1269.62	1664.44	1263.31	1416.88	2931.44	1596.25	1746.19	2954.81	1486.12	30483.7	4167	4330.44	3628.44	5081.12	3889.31	3035.81	8061.75	1336.62	4259.81
Unknown_91	2562.88	9374.06	4238.75	7243.56	4016.56	7972.81	10559.3	14624.9	6001.69	9892.31	19160.7	8000.44	9663.44	3402.62	8363	10340.6	12661.4	10669	12571.9	4960.44	10567.8	11367.3	9131.44	12857.4	12050.5	16347.5	13802.2	10827.7	11535.4	12641.9	11949.9	11537.1	13977.8	12445.4	12751.2	14600.6	11196.1	12929.5	16404.7	14662.8
M000730_A143004-101-xxx_NA_1403,98_PRED_VAR5_ALK_Butanoic acid, 2,4-dihydroxy- (3TMS)	12008.4	10518.4	7034.19	16863.8	16104.2	14739.2	21393.2	21919.5	17353.5	22762.6	21246.4	21758	22100.6	28552.6	68977.9	58502.6	39302.9	150802	166636	87163.5	91452.4	71026	117231	106387	103134	55092.1	38153.3	123507	61995.6	119308	134359	107056	294496	128746	202392	127613	216678	227986	145062	269268
M001226_A140017-101-xxx_NA_1403,84_TRUE_VAR5_ALK_Hydantoin, 5-methyl- (2TMS)	2572.5	1053.88	940.312	1533.69	1362.94	1284.25	1819.31	1855.75	1303.31	676.188	806.438	2687.69	1168.44	1504.94	1547.06	1574.81	810.5	1544.94	1638.75	1157.12	1226.12	1681.31	1664.88	2314.69	1390.69	1342.94	1228.31	831.5	1867.44	1226.25	1756.75	1234.12	970.125	1356.88	2478.38	2055.19	1338.56	1157	2021.62	1324.31
M000000_A144004-101-xxx_NA_1415,51_PRED_VAR5_ALK_NA	16543.1	17167.4	21389.6	21393.9	20941.4	22046.1	22915.4	24591.5	26381.1	27831.9	24714.7	29295.2	29259.3	21154.9	27396.5	28157.7	25843.8	29312.2	31239.7	29568.1	33169.1	34588.2	36124.5	36015.4	24436.1	18188.5	20183.6	21958.4	22680.8	24334.9	24688.7	28293	28093.7	30625.3	30266.5	32114.9	34842.3	34952.6	33934.5	37766.5
Unknown_92	1872.75	1965.56	1391.94	1490.31	1363.31	1874.69	1468.56	2565.88	1914.56	2208.19	2075.5	2198.88	2289.38	1622.06	1810.81	1671.31	1597.69	2449.75	2687.06	2198.94	3006.38	2055.38	2355.25	2270.06	1957	42.1875	268.688	1437.56	2508.19	1856.69	2151.75	3687.75	2589.5	2737.94	2807.5	1955.31	2070.81	1783.38	1537.44	2499.06
M000018_A142007-101-xxx_NA_1416,46_TRUE_VAR5_ALK_Methionine (1TMS)	125117	123709	102372	83429.9	57045.2	76096.4	115889	62856.6	86917	135558	73177	115150	108052	81537.5	229001	178019	104928	195271	264915	129510	172922	191148	178434	166704	115602	420848	329816	152503	205176	224258	149022	239727	151409	222453	202299	188202	167343	109821	151140	209474
Unknown_93	2627.12	3451.19	1834	3069.12	2287.31	2540.31	2777.81	3741.44	2639.88	2578.75	2619.88	2627	3357.25	1897.81	1882.38	2485.88	2460.12	2026.31	2269.19	2825	3285.31	3864.31	2650.69	3227.06	2931.19	1408.75	2163.06	1132	2275.94	2152.62	2300.56	3403.88	2482.12	2838.38	2958.44	2657.06	2618	2768	2124.5	2473.06
Unknown_94	2171.94	2146.06	2290.19	3914.12	1370.31	2679.06	4726.88	7865.31	1458.12	2139.62	3257.44	4690.44	5262.56	1842.06	3022.19	2985.19	2611.69	4755.5	5569.38	4388.19	4876.69	5060.88	5249.88	9662.75	1865.94	16581.1	7224.56	6303.81	10804.2	5630.12	8522.94	2999.19	2060.88	4763.69	14325.8	9759.12	7613.56	4932.62	8448	8647.38
Unknown_95	5536.5	4138.62	19456.3	6175.38	4640	6846.69	3674.88	10767.4	4683.19	4718.5	10381.9	5996.62	20040.7	4274.19	44197.1	33667	4380.31	6809.88	7116.31	5902.69	9439.31	8340.12	34314.7	8825.56	6802.31	4746.44	7487.5	5108.62	7076.94	5658.56	8383.31	10138.9	5689.56	42775.8	40145.7	5278.81	5538.06	21467.9	8289.88	40329.5
M000033_A144003-101-xxx_NA_1422,05_TRUE_VAR5_ALK_Aspartic acid (2TMS)	59537.2	27374.5	42108	38540.1	37673.9	36510.1	13423.2	82480.1	26862.4	25593.8	65704.1	47614	16543.9	22154.8	19766.2	21349.6	22639.6	32035.8	29009.4	16852.7	25763.8	22408.2	26366.6	17772.6	14070.5	58744.5	69792.2	60231	47618.4	35707.5	87858.2	24556	21696.9	21387.4	47038.9	28253.2	26124	21695.7	99034.9	17576.1
M000027_A144001-101-xxx_NA_1423,86_TRUE_VAR5_ALK_Alanine, beta- (3TMS)	19886.9	14967.8	22334.1	24889.1	21476.8	28223.9	18490.5	33174.6	26527.2	28764.8	18223.8	33320.8	25760.9	23938.1	26711	19996.2	7439.94	34184.8	32623.2	19337.9	31992	26322.9	33159.8	26798.4	18224.2	26197.8	18045.4	26623.6	28893.1	24937.5	32468.8	30687.8	19682.9	30360.1	32151.8	31171.8	32110.8	19214.6	29415	27536.2
M000922_A142011-101-xxx_NA_1423,84_TRUE_VAR5_ALK_Hydrocinnamic acid (1TMS)	984.375	822.312	551.5	600.188	662.875	728.562	838.125	818	728.062	709.5	900.25	924.562	665.062	1940.69	4593.88	5619.38	2193.62	6410	9816.75	7373.06	6969.06	7225.56	5538.44	7059	5014.94	8316.38	9817.5	7588.06	10460	12659.8	5298.62	4639	6942.38	6266.94	6179.75	4324.5	5080.25	2025.5	4267.06	7210.19
Unknown_96	783.125	1343.75	291.062	287.938	706.75	707	1500.62	424.938	991.75	2438.31	2016.69	289.062	508.75	1024.88	3336.81	6497.25	5069.94	795.875	1777.88	3679.81	1163	2107.81	1162.81	2663.06	7232.31	1303.44	3249.12	739.125	1545.31	3422.06	1416.69	6179.25	8018.69	1185.75	3632.94	914.5	1543.19	4312.88	1291.5	3832.5
M000019_A146001-101-xxx_NA_1441,44_TRUE_VAR5_ALK_Homoserine (3TMS)	3095.62	2876.25	2551.94	4904.31	2551.69	2848.56	1962.75	5500.5	2024.62	4671.62	1257.94	2831.44	2191.94	1264.75	2431.94	1662.56	1814.31	2729.06	2790.19	1608.38	2606.62	2117.56	2503.94	1945.31	1322.19	3922.38	2224.31	2248.06	3147.75	2527.56	2061.56	1271.75	1105.88	2108.94	1437.69	1722.69	1694.5	1013.44	1365.75	1471.06
M000000_A145008-101-xxx_NA_1447,39_PRED_VAR5_ALK_NA	39655.6	45738.5	17522.6	26963.9	15494.4	30822.1	23478.6	12582.8	30652.1	76853.5	8254.44	51019	77057	73203.6	69480	54141.5	17955.8	66241.5	71647.5	78014.6	112435	100038	96088.5	78680	56245	15097.9	17645.1	11017.2	28437.8	19425.6	13234.1	53877.3	42382	88017.8	57901	91650.7	84161.5	69180.5	36014.4	59244.4
Unknown_97	5478.12	45293.4	9043.75	9373.5	7333.38	6199.88	3623.69	14651.8	5863.25	6399.69	239637	17347.1	7112.69	12158	8941.69	138372	169639	11401.8	8194.31	74302.6	11122.5	7180.19	7495.69	95394.1	80774.5	4458.06	27457.2	9726.5	10682.7	6738.5	8751.69	6019.06	148728	14161.2	329173	11092.2	9829.5	108251	5544.56	155057
M000000_A144018-101-xxx_NA_1448,11_TRUE_VAR5_ALK_NA144018 (classified unknown)	109242	176957	222120	175150	252124	318786	402252	678966	283232	308086	358272	399459	416129	306141	333240	322094	426889	427799	484970	484669	531012	577927	578378	649120	399005	156767	210460	167410	218606	413024	264039	299894	344444	385324	464527	604410	556246	615307	602996	650138
M000000_A145016-101-xxx_NA_1454,42_TRUE_VAR5_ALK_NA145016 (classified unknown)	1995.38	3332.62	4629.12	5979.56	4295.88	6266.69	8372.56	13620.8	5904.25	7407.44	7696.75	12013.5	10482.9	7520.19	16116.6	7643.88	1270.69	24434.9	19617.6	10181.7	26628.8	19226.6	23628.2	15554.7	7877.62	41682.8	12937.1	23680.8	51200.3	14979.5	6160.31	9148.75	8962.75	20798.6	10464.6	64371.8	28223.6	12729.8	17691.9	21684.2
M000870_A147007-101-xxx_NA_1460,08_PRED_VAR5_ALK_Siloxane	1929.38	2197.19	1521.38	2037	3176.69	1730.88	1680.44	2429.12	2137.19	2350.56	2453.25	2303.69	3010.12	1695.25	1797	1718.31	2060	1897.44	1945.06	2191.12	2700.38	2875.12	2453.81	2341.75	2051.81	2304.5	1767.31	1377.94	1836.25	1753.38	2420.38	2306.12	1895.31	2051.81	1618.56	2096.44	1961.56	2229.62	1836.62	2044.44
Unknown_98	4904.31	2874.94	8188.5	7264.75	6651.44	5437.12	3992.31	8149.12	8697.5	5091.88	2101.31	9215.19	8180	6708.12	6370.94	4356.56	1320.62	8186.69	6723.31	3448.44	8799.62	6514.94	8607.44	6342.12	2454.69	3800.81	2547.62	7422.19	6466.81	3974.69	8951.56	5324.56	2741.25	5779.69	5459.06	8481.88	8624.5	5565.5	8377.69	5319.81
Unknown_99	1400.31	1196.44	1654	879.062	828.438	1391.31	1757.38	987.812	2613.19	2953.69	1199.31	2114.31	1589.06	972.062	2280.19	1648.69	1460.88	1648.5	1007.12	856.312	1853.19	1994.44	2186.75	1853.62	1368.25	1856.19	1905.81	1229	1773.38	932.625	1538.75	2649.88	1185.19	1721.38	2153.38	1907.31	2287.25	1741	649.625	2204.62
Unknown_100	2937.25	3440.19	7590.38	4703.62	5841.31	6521.06	6780.19	15333.1	6082.12	5092.62	6029.75	7909.25	6550.75	6751.94	5265.94	5325.62	4450.38	8245.88	7551.94	5200.75	8003.44	6180.38	7831.19	5280.62	5873.44	3433.19	5536.06	5092.44	5546	7423.94	6897.94	4459.06	4020	5294.94	4018.12	7793.44	7610.81	7727	10287.8	7842.81
M000931_A146011-101-xxx_NA_1461,92_TRUE_VAR5_ALK_Iminodiacetic acid (2TMS)	208135	234893	486277	376304	521927	436172	461789	465837	651438	283238	791743	366050	470183	469692	335914	398376	417636	646826	467498	459647	454291	343595	371764	528498	279482	280394	578915	557887	426941	306397	595450	283710	402427	278380	351059	389378	441195	425066	950447	481568
Unknown_101	135799	136121	45061.9	50849.2	54397.1	84015.9	89931.3	53505	94252.8	273601	87394.8	100951	142236	107968	139994	192199	150215	116823	139398	182082	130744	209088	108159	159108	126447	73387.1	99407.6	48573.2	74854.8	69530.5	72449.5	98332.2	91275	86205.4	131792	101185	113550	161999	105716	124187
M000000_A148003-101-xxx_NA_1464,64_PRED_VAR5_ALK_NA	46334.2	75899.3	6184.12	11223	5289.56	15778	36163.2	5621.75	18147.6	92616.1	5583	59510.9	39931.5	42613.7	84925.8	112205	88911.9	80281.8	80763	87158.8	45996.6	62362	36598.1	56544.4	94636.7	34310.2	14458.1	6981.81	17206.7	18658.8	6183.19	32857.2	44989.6	40967.4	56572.3	49597.8	54396.9	51761.1	19862.7	41428.5
M000000_A148006-101-xxx_NA_1467,28_PRED_VAR5_ALK_NA	9994.06	5975.38	3068.88	4612.31	3426.81	5442.44	5273.25	4465.25	5374.12	3385.19	6138.69	5426.44	6669.56	5016.25	6805.94	7223.06	6968.69	6494.44	7031	6821.12	8203.69	6230.06	6889.94	7330.31	8459.12	5625.94	4624.06	2711.19	3999.81	3727.81	5868.88	5405.94	5308.12	3695.56	4684.38	3769.38	4095.25	5046.25	6495.31	4227.06
Unknown_102	13106.6	11824.6	2220.94	2754.62	4180.06	3248.75	17950.2	3407.56	8823.44	6296.94	19968.9	3230.38	4752.75	3793	7908.31	12793.1	29301.2	2992.44	10387.8	12717.4	4695.88	15260.4	8152.5	13918.5	17936.1	18668.6	31690.9	1678.06	3193.88	12088.6	4543.88	12575.1	12051.9	2648.44	11936.6	2956.69	4160.19	4102.75	11289.6	10781.9
Unknown_103	3336	4348	3758	4490.38	3096.25	3762.56	3747.12	3262	4561	4374.12	2507.25	3117.62	3879.5	585.188	864.562	818	650.062	1003.75	1050.31	592.938	782.5	793.312	511.625	567.625	427.188	568	936.812	376.625	461.812	477.375	420.812	475.688	496.312	498	419.812	549.688	538.5	356.562	489.062	559.062
M000034_A147012-101-xxx_NA_1470,46_TRUE_VAR5_ALK_Proline, 4-hydroxy-, trans- (2TMS)	16401.8	17391	10740.9	47587.3	17667.2	59121.3	46651.6	57713.4	46569.6	52991.8	51479.5	40854.8	51323.6	7528.88	11264.4	13864.4	15304.6	13819.5	15865.9	28507.1	23374.4	26764.6	22848.3	23625.1	17404.4	7750.69	15319.3	7538.88	21864.2	23435.1	17805.1	45175.6	25222.5	23509	24981.1	13606.4	16122.1	10914.4	14302.8	16469.2
Unknown_104	368.938	544.062	333.625	283	260.312	277.188	338.438	330.5	263.938	283.125	284.188	282.188	384.688	390.625	936.25	1234.06	590.125	931.5	1110	884.5	637.562	584.375	1277.75	770.812	497.688	607.438	711.25	1225.06	476.375	944.625	537.562	714.812	1067.81	1212.75	979.125	709.438	2132.69	999.125	794.875	1218.5
Unknown_105	2081.88	2417.38	1515.69	1661.38	1859.38	1756.12	1815.81	1859.94	1714.69	2118.75	1992.25	2462.12	2349	1427.94	2031.44	2011.69	2041.56	2295.31	2858.81	2656	2743.38	2630.44	2753.5	2360.44	2144.56	2729	2216.38	1698.88	1855.31	1812.88	1710.56	2214.62	2087.75	2212.81	2355.88	2204.75	2489.81	2288.5	2120.19	2487.69
Unknown_106	2466.12	1337.19	682.938	1127.12	688.562	1061.69	1527.31	966.812	1110.69	1816.88	5497.5	9945	2342.81	1309.88	3300.44	1634.19	2120.62	13105.5	8520.81	4624.19	5015.81	2747.5	1526.94	3149.94	4735.62	1355.31	855.938	682.5	624.188	751.125	1062.19	4236.56	2694.88	692.812	3738.69	429	2407.44	372.188	350.125	2565.69
M000065_A149001-101-xxx_NA_1478,99_TRUE_VAR5_ALK_Malic acid (3TMS)	862405	679304	435369	601089	469960	670746	810124	846514	828856	960794	1181749	800354	618779	440617	562249	713995	600342	549105	642370	741216	797631	968476	735712	702699	608452	984201	609273	636780	446325	482410	615529	448369	514936	479678	553387	351027	396736	402026	391633	441800
Unknown_107	467.438	6036	3078.69	1256.94	1512.69	1525	1584.12	1454.75	1429.25	1747.38	944.5	1867.81	2003.44	988.75	1626.94	1361.75	1247.38	1938.62	2130.62	1745.94	1854	2153.31	2272.75	1999.69	1598.12	710.062	2481.5	1722.31	1326.62	1750.81	1086.94	1790.38	1499.81	2031.75	1755.69	2382.5	2183.44	2168.88	1498.06	2240.5
Unknown_108	916.688	916.312	1027.44	1041.69	1142.19	1037.75	1156	1089.81	1159	1153.81	1478.81	1338.94	1494.75	993.188	1258.94	1336.19	1164.12	1349.19	1352.12	1416.12	1110.25	1442.62	1433.94	1278.69	1022.19	947	980.438	994.812	1013.94	1031.81	1343.31	1318.19	1303.88	1347.12	1261.06	1036.62	1362.69	1277.5	1238.25	1291.25
Unknown_109	2547.44	50184	19687.1	3592.25	4038.25	4185.69	3442.62	2134	2203.5	2599.75	2561.62	2463.06	2663.31	1647.62	2224.38	2503.88	2649.38	2152.62	2774.38	2502.81	2891.56	2447.31	2712	2689.75	2523.94	5654.88	28137.1	4558.06	2524.88	6878.62	3812.06	2993.25	2851.75	3079.69	2798.62	3110.5	2882.31	3162.69	3182.31	3808.5
Unknown_110	7720.06	11496.9	6806	4490.5	8992	6608.38	12876.2	14960.3	5817.12	8139.38	6947.25	17301.8	12891.8	24351.2	36459.8	61214.1	67155.6	73958.4	67969	55377.2	20773.2	22669.4	21441.7	35491.6	38265.6	20113.1	30828.7	5388.56	22517.2	46319.5	7404.56	13831.9	33400	63965.8	52378.5	47315.2	59810	54136	39902.8	59180
Unknown_111	2157.25	1681.81	2917.56	2815.94	2172.31	2539.69	2065.25	3104.56	2790.88	2707.75	1018	3017.31	2624.5	3031.56	3514	2467.12	773.125	4127.81	3456.06	2073.62	3349.69	2854.94	3111.38	2739.5	1816.56	2300.69	1704.38	2947.44	3120.69	2642.69	2838.06	2374.94	1866.31	4316.88	2938.31	3524.06	3704	2101.75	2619.75	2725.5
M000469_A149002-101-xxx_NA_1485,23_TRUE_VAR5_ALK_Threitol (4TMS)	20361.2	19052.6	11739.9	20124.3	17398.4	16413	20530.5	28292.6	18896.2	19692.3	18120.8	20215.9	22610.9	8941.81	15517.8	18240.1	13740.5	15007.9	16823.9	17282	20160.9	18805.7	18703.2	17548.4	15964.3	11287.4	13147.2	10193.2	13200.4	15873	15288.6	17546.8	15900.8	16415.4	17326.4	11786.4	13348.1	13383.4	10755.8	14475.1
M000271_A150004-101-xxx_NA_1489,26_TRUE_VAR5_ALK_Nicotinamide (1TMS)	22198.6	13897.2	13311.2	13816.9	8536.56	11913.8	6685.75	24775.1	6421.75	10912.9	8886.38	11026.4	8545.06	3719.94	6566.75	5241.25	4106.12	5311.31	5299.25	5364.06	4741.56	4531.62	4913.75	3951.06	5839.44	24948.2	9430.25	7020.31	9388.5	3678.88	11148.2	4223.5	3741.44	4312.75	4663.88	5555.62	5053.06	3387.31	4604.5	3240.62
Unknown_112	833.688	993.75	1311.94	1335.69	1705.56	1528.75	1311.69	1694.5	1316.31	1451.75	800	1321.56	1372.31	1114.69	1034.5	1047.38	655.625	1452.81	1287.81	1121.88	1234.12	1173.38	1357.56	1330.38	925.562	1051.56	1147.19	1486.94	1207.12	981.25	1618.44	849.812	830.062	1239.62	1253.94	1382.44	1319.19	1268.81	1426.12	1139.38
Unknown_113	110803	202224	372722	322600	385327	381955	405131	330362	342929	432528	264860	446219	504329	258497	416352	374757	304466	485835	516468	456691	484623	539816	544901	524224	412570	134227	264186	429871	358044	439852	264830	437737	399928	510352	500257	583364	555643	536264	368412	524361
Unknown_114	7507.81	17267	11094.9	10249.7	7365	16546.4	23872.9	6579.75	13070.1	31976.6	24363	18820.4	23866.9	10910.7	21548.7	40182.2	87506.2	30792.9	38932.6	68988.9	31333.8	40692.1	28797.4	34120.2	51480.6	20868.9	21673.2	15155.2	14599.2	33722.1	10416.6	29507.1	64992.3	35196.6	44508.6	30112.3	35574.5	38957	17503.2	37687.8
Unknown_115	103789	106379	88870.2	89074.9	87698.2	89406.3	89340	93913	96457	97649.7	97662.2	103425	104940	84311	94764	94954.2	95371.8	101803	104305	102141	103868	107818	106607	101835	90854.1	101091	98907.1	92269.5	92541.1	92419.8	97863	100497	98286.5	101810	99054.4	100952	107096	105414	106375	104984
M000013_A151002-101-xxx_NA_1501,28_TRUE_VAR5_ALK_Asparagine [-H2O] (2TMS)	2811.88	2454.56	3362.94	6724.69	1928.5	2483.06	1850.88	3142.56	2253.94	2347.12	586.812	2352.75	1274.06	1784.12	2280.69	2354.19	1465.88	2230.69	2205.19	1646.75	3775.5	2136	1962.19	2241	1174.94	12626.4	5311.31	7638.81	8760.62	3675.75	2420.62	1255.25	1512.94	4317.44	2276.06	3272.94	1205.12	1144.38	8499.94	1366.38
Unknown_116	1929.88	1153.75	804.062	849.312	1071.38	803.062	1579.56	1055.44	1095.81	590.938	1813.81	1659.31	1232.38	956.188	965.25	961.75	1025	1228.81	1045.75	1403.56	1305.06	1162.31	1024.75	1180.12	1176	690	1306.31	893.875	691.5	694.625	1153.06	1179.12	1113.75	986	1093.25	972.812	1072.88	1060.5	1186.38	1193.25
M000037_A151009-101-xxx_NA_1508,58_TRUE_VAR5_ALK_Pyroglutamic acid (1TMS)	144278	110939	47396.6	78603.4	73496.2	86854.2	88705	90752.6	70990.4	78295.2	127320	67652.2	56967.5	40539.5	57482.1	57437.9	68456	69637.3	82029.1	69612.8	62344.5	60715.6	54959.1	43151.2	69248.8	149389	189478	85272.1	110601	92884.8	148895	80976.6	77543.3	69363.7	77770.6	41146.6	65014.5	44804	83145.8	66227.2
M000033_A152002-101-xxx_NA_1510,94_TRUE_VAR5_ALK_Aspartic acid (3TMS)	141842	83566.9	53751	59247.4	35504.8	49585.9	18304.8	154768	26942.2	48580.3	44115.2	57632.3	16255.8	23961.8	27995.8	34279.6	39348.6	24563.9	28781.9	23769.2	19388.3	18972.1	39674.5	21263.6	23247.8	260219	67813.9	95106.7	71788.4	28372.4	71034.2	23908.4	26594.4	27117.8	72674.9	30963	18208.7	31116.6	69223.5	11174.1
Unknown_117	136.625	168.812	646.75	320.125	821.375	672.688	2107.88	215.875	230.375	604.75	651.438	2332.81	2734.88	44.5	435.25	1061.5	411.938	2771.25	3175.5	1817.94	3291.75	2878.88	3860.94	6652.81	1030.81	118.625	319.75	305.75	323.562	1428.19	208.625	450.5	697.062	2250.44	4836	5210.38	4200.12	3615.69	3942.06	3744
M000602_A151013-101-xxx_NA_1512,96_TRUE_VAR5_ALK_Adipo-2,6-lactam (2TMS)	1104.19	1336.75	674.25	982.438	535.125	1004.75	1069.44	1463.69	822.125	1511.5	601	668.75	556.25	1160.94	4711.69	4656.69	2910.19	8029.94	8725.56	3871.06	2135.06	1338.81	2142.62	3670.25	5041.06	89772.2	8023.38	11643.4	12989.9	7593.62	4725.62	4769.25	23384.9	5372.81	13883.9	4623.44	9170.69	8033.69	5095.62	7565.44
M000018_A152001-101-xxx_NA_1515,87_TRUE_VAR5_ALK_Methionine (2TMS)	242139	293910	184722	229971	63248.6	151792	171082	150852	144652	279973	51258.1	149016	96603	132409	289486	255276	187796	282212	308940	243724	293495	208475	195956	201823	206695	1873266	524120	449948	617377	362314	212012	196214	232212	425594	286020	305108	180227	186033	143157	231311
M000034_A153001-101-xxx_NA_1517,3_TRUE_VAR5_ALK_Proline, 4-hydroxy-, trans- (3TMS)	35411.1	43579.6	21957.8	125341	36520.2	85564.7	65006.8	122055	44348.3	94234.5	35828.8	52096	57821.4	10553.9	17205.5	19995.9	12041.2	17066.7	15981.3	28587.6	31301.6	22751.4	39193.3	29515.5	26123.4	23411.4	14731.3	18190.2	49575	30671.6	28208.4	39009.6	26420.4	40407.2	41177.1	24114.1	15200.1	18075.4	13266.6	14556.8
M000931_A151020-101-xxx_NA_1521,37_TRUE_VAR5_ALK_Iminodiacetic acid (3TMS)	213032	415835	573429	456982	359137	222062	331219	658025	224194	235752	243114	227594	184192	674335	495390	456352	382253	226762	293994	58221.9	143602	260115	317508	424247	268218	570192	522423	659391	381572	220878	315133	325791	71551.5	376758	466756	291283	408782	321856	433295	159072
M000000_A151025-101-xxx_NA_1501,11_PRED_VAR5_ALK_1-Pyrroline-3-hydroxy-5-carboxylic-acid_2TMS	1590422	1160637	742259	1184572	890514	933443	982476	1490299	796255	1151179	1127101	771971	643906	531478	808356	1005193	1218200	775594	998404	818253	765235	790655	801453	799811	834896	3597858	1615830	943143	1193860	977804	1304744	840658	1034577	698143	937093	750980	896138	811580	846561	907283
Unknown_118	561938	436407	259038	454501	350105	354807	371062	553806	304329	416104	401015	293008	245711	180106	319142	375933	441155	284225	355032	289696	266298	296982	288992	276501	309844	1149394	554438	398138	426357	347849	472498	301920	366933	277723	348619	275847	341140	308176	336922	322098
Unknown_119	2300.81	2090.81	2540.25	1642.31	1731.38	1173.94	1244.62	6268.56	977.75	1402.31	644.5	805.125	536.562	2253.75	1909.25	1701.62	836.688	497.562	634.875	536.938	673.875	495.312	671.875	1073.5	1389.88	3067.81	1798.75	1717.19	1525.5	1016.31	1269.44	722.438	532.938	874.812	1053.81	1175.56	635.375	553.562	387.25	314.875
M000037_A153002-101-xxx_NA_1521,72_TRUE_VAR5_ALK_Pyroglutamic acid (2TMS)	3756.19	8534.31	2140.62	2352.12	1293.06	3318.31	6456.69	2051.25	5190.5	8696.25	2164.75	11026.9	6478.5	4678.94	6491.75	7109.31	4665.25	8557.81	7509.44	6492.12	2872.69	3824.5	2939.88	4036.44	4183.62	8252.62	11790.6	3544.81	9103.75	15186.6	3043.56	6303.38	3116.56	15330.5	14717.2	17526.1	16072.1	12320.5	8951.38	16353.2
M000078_A156001-101-xxx_NA_1545,35_TRUE_VAR5_ALK_Threonic acid (4TMS)	22784.1	22575.2	13585.7	21441.4	19374.5	17359.8	21347.1	25946.3	22678.1	21156.2	23789.3	27035.4	27597.4	14039.9	19151.1	20845.4	19212.2	18714.6	21711.1	22864.8	28167	26618.1	25482.4	24283.6	24265.2	12498.5	16202.8	12426.5	14347.6	15150.4	15645.7	16936.3	14825.6	15860.9	17315.8	13535.9	13997.5	14426.8	11475.4	17237.9
M000036_A154002-101-xxx_NA_1528,2_TRUE_VAR5_ALK_Glutamic acid (2TMS)	157276	81269.7	92377.8	119830	77737.2	90330.8	50354	217587	109287	135271	116451	73542.5	43609.5	29453	30982.9	37488.9	41240.4	41334.6	42869.9	36019.2	35545.9	37986.8	44254.3	24443.7	34541	255635	175480	119691	117521	57099	192099	45410.1	51155	45272	74520.8	45006	39939.8	39715.4	88403.5	28823.9
Unknown_120	1505.31	979.938	1266.25	1229.19	1237.06	1143.81	992.875	2161.56	1193.81	1288.31	1154.38	1255.25	1266.56	1011.94	1170.19	939.75	929.562	1098.44	1214.5	1051.94	1327.19	1219.12	1226.31	1182.06	1051.38	2493.38	1639.75	1319.38	1205.94	999.312	1719.06	1179.69	1249.38	1197.44	1282.44	1028.38	1163.06	1403.81	1367.19	1324.38
Unknown_121	6556.44	5769.88	3329.38	4894.75	6283.56	5918.88	7782.44	4872.12	7285.25	1495	4569.94	9053.94	7238.88	3712.12	6762.06	7725.25	2903.38	6297.44	10914.7	12152.6	11734.8	13261.4	11410.8	12684.9	8272	4648.12	6317.56	3280.94	5478.44	6993.19	8445.38	8033.94	8261.62	4350.31	7937.31	7272.31	7175.31	5574.25	4564.62	6825.62
Unknown_122	9118.88	4496	2791.5	4344	4057.94	3271.81	3507.06	3452.25	950.25	1425.75	3545.25	1904.44	742.5	979.75	671.188	862.188	1239.62	1304.81	1068.38	1399	1219.81	1166.88	1143.88	1062.75	1713.25	13485.4	7416.81	3226.44	3624.56	2114.94	5602.94	1330.94	1549	993.25	2285.5	642.812	1079.81	966.5	3635.19	831.375
Unknown_123	1856.12	2148.19	1840.62	1822.62	1841.75	1893.06	1962.19	1912.19	1925.81	1934.62	1972.31	1975.5	2100.56	1765	2083.25	2528.88	2253	2320.44	2673	2672.25	2812.69	2775.25	2535.81	3068.75	2240.75	3597.5	2237.81	2045.5	1887.94	2108.75	2030.19	2253.44	2536	2509.44	2500.81	3443.25	2947.44	2848.75	2219.19	3371.5
M000032_A155001-101-xxx_NA_1534,06_TRUE_VAR5_ALK_Glutamine [-H2O] (2TMS) MP	2565.88	16693.2	5711.19	11722.9	3051.75	4450	34812.9	3116.5	4378.56	36232.2	25871.9	34005.4	41282.8	6859.19	178245	283717	145652	166944	372011	318764	280387	340027	292533	369514	206115	720096	122528	24765.5	30286.9	225716	3326.12	146057	275292	190469	294156	490058	409167	390898	122485	429224
M001212_A155003-101-xxx_NA_1541,53_PRED_VAR5_ALK_similar to Ditertbutylphenol (1TMS)	5275.06	7616.56	883.562	1643.06	351.188	1701.69	2829.06	743.062	2601	5171.44	889.25	14463.7	4509.12	31232.2	48435.8	49490.1	20567.9	64923.5	53263.1	9210.06	15268.6	15838.4	10129.4	19986.4	25912.1	13800.8	28769.8	5234	24655.6	57279	5106.81	11280.6	5328.38	37789.7	54844.1	52407.2	81092.4	40103.8	26123.7	28930.6
M000000_A157006-101-xxx_NA_1562,43_PRED_VAR5_ALK_NA	180339	62087.5	66043.6	92043.8	70291.9	66201.9	64983.8	135173	64643.4	38833.8	172616	86991.6	85642.4	119864	88302.2	132888	129876	101436	112302	127216	133332	116458	131223	115958	106302	117318	72368.9	51222.8	75210.9	94179.5	171199	64767.8	65634.4	76749.1	101919	122996	98409	91063.5	102068	111508
Unknown_124	1580.75	2292.31	3986.12	4176.88	4274.31	4933.81	4400.81	5920.25	5911.5	6003.31	2594	9370.31	9695.69	4806.69	6166.19	4483.38	2837.88	9100.75	9548.19	6326.31	8290.5	9340.56	9703.12	8144.5	4941.81	1740.38	2768.62	5063.69	4575.19	6504.56	4602.44	7087.19	5158.12	8587.12	7176.69	10173.9	9469.06	8933.06	6020.69	9140.06
Unknown_125	3654.62	5437.25	357	706.062	486.312	1418.12	2281.75	1478.5	1923	3888.19	2319.69	5670.56	3519.88	7822.56	14644.4	28176.1	53274.5	20714.4	24734	34526.1	8031	12396.8	7384.56	12380.1	21730.8	5700	12534.9	1131.06	5235.12	10914.7	2083.88	8591	26708.8	26624.1	18504.8	12548.8	15476.5	19617.1	10078.6	23028.7
Unknown_126	4479.12	4830.5	5108.38	6820.44	3038.62	8504.12	5280.06	6121.62	10641.6	13008.2	6542.44	19584.1	24065.1	11058.4	16387.2	10550.6	8743.19	32551.7	30554.8	16106.6	28572.2	19359.4	25187.6	13144.5	9154.81	8184.56	8716.69	11144.2	12417.8	19869.1	11578.7	15808.9	19638.8	23319.2	12284.4	34893.6	28944.5	14151.6	25798.5	30064.2
M000020_A156002-101-xxx_NA_1550,82_PRED_VAR5_ALK_Cysteine (3TMS)	37324.8	34982.2	16723.5	19520.1	13540.8	13470.3	10233.9	32682.2	9134.62	19575	12745.6	29623.7	17232.3	14557	16978.1	16835	12189.4	10741.6	22950.1	9302.44	9884	13467.2	22377.5	25010	12053.4	26894.1	16003.5	13652.5	16440.1	6672.81	11152.1	23327.4	8767.31	21275.9	21065.6	10664.8	16246.9	8517.06	9883.44	13749.4
Unknown_127	2295.44	1128.25	2121.19	2210.69	941.562	1348.81	276.062	2773.75	328.125	1189.88	9299.62	28008.5	15112.8	4104.62	5707.69	0	7186.75	18078	8801.12	7038.5	3195.75	0	430.438	3229.12	8372.62	25.125	179	1403.12	1892.19	0	1978.62	643.438	3293.44	0	11184.7	0	0	480.812	0	1063.81
M000523_A155007-101-xxx_NA_1553,67_TRUE_VAR5_ALK_Creatinine (3TMS)	206924	92199.4	218060	192248	66733.8	114056	40109.9	306702	84269	99367.3	18140.9	294593	114460	88100.1	66903.6	16043.9	1677	127982	58196.5	26700	139810	79422.6	108892	67750.1	21524.1	107116	45312.6	125306	207796	47336.3	165017	56855.2	9812.5	104418	77917.5	162774	97509.6	48458.8	65667.2	27432.7
M000011_A157001-101-xxx_NA_1556,05_TRUE_VAR5_ALK_Phenylalanine (1TMS)	117487	118232	93402.5	85292.6	82003.8	114921	105974	109542	150577	223124	103407	145169	143304	182683	373503	276704	208925	321570	414444	412401	452793	400374	417269	382297	280483	798876	326554	202667	296296	283890	287423	249915	340924	228988	300546	340840	285518	298348	258646	380168
Unknown_128	5810.31	1623.38	1462.38	1989.31	3533.31	2176	2213.69	1419.88	2316.75	1088	655.5	1739.75	2219.81	2394.12	1306.62	1123	1276.38	2578.88	2021.06	1882.38	2079.5	1688.75	1588.06	1610.62	2113.56	717.75	3499.88	3342.62	2700.25	2220.06	2607.12	1168.56	1667.38	1750.75	1909.38	1619.31	2309.25	1861.88	3358	1699.44
Unknown_129	1682.81	2503	878.688	1094.94	1233.38	1584.25	3372.88	1301.19	1569.25	3302.94	2010.62	1352	2030.5	1150.12	3085.5	4481.06	2982.88	2817.38	4367.19	4783.06	2973.69	4138	3762.5	4625.88	3490.38	3216.5	2420.5	1292.62	1345.62	2637.75	1866.19	3807.62	3964	2369.81	3936.19	2485.56	4165.12	3372.5	3204.69	4499.25
M000809_A158010-101-xxx_NA_1569,38_TRUE_VAR5_ALK_Glutaric acid, 2-hydroxy- (3TMS)	24270.2	16565.2	9789.75	12171	15119.6	15136.8	19014.9	18491.8	17425.8	18924.9	20682.9	20606.1	15523	13507.1	16312.6	15573.8	18562.6	19208.8	21562	16392.4	18156.2	19904.4	19741.8	18951.6	21183.5	17628.9	13874.4	18194.3	13063.8	13922.7	17714.9	17622.1	20766.5	13556.6	16930.5	19088.3	19642.9	22136	15358.9	23130.6
M000571_A158004-101-xxx_NA_1572,85_TRUE_VAR5_ALK_Glutaric acid, 2-oxo- (1MEOX) (2TMS) MP	204249	220156	110453	217234	158431	201049	314620	142013	291335	370890	251730	199606	215458	166045	216859	263390	214729	185097	234078	281928	310477	400227	275872	334028	310081	99039.8	154534	168631	124186	182549	74461.2	129541	184522	183243	138807	72289.5	116920	135086	74910	127105
Unknown_130	954.812	2470.56	524.062	650.125	323.312	1015.38	1826.38	399.875	1500.62	2298.19	645.312	2549.31	1524.75	1547.69	1729.94	1837.81	1470.12	2354.31	1912.75	1521.5	609.375	757.125	151.875	1179.69	1267.62	1990.19	3068.81	778.375	2480.06	4017	710.312	1329	510	3237	2887.94	4034.19	3990.25	3469.88	2840.12	4167.69
Unknown_131	1376.62	1326.06	1601.06	1508.94	1513.56	1630.12	1598.69	1768.38	1549.94	1629.5	1663.5	1803.62	1745.19	1311	1580.62	1412.44	1634.69	1644.25	1805.31	1608.38	1765.75	1614.06	1863.88	1948.56	1778.88	1445.94	1235.56	1676.56	1528.12	1497.62	1706.56	1856.88	1547.69	1458.25	1716	1600.81	1730.25	1804.31	1870.62	1734.5
Unknown_132	3077.75	4171.25	958.188	1560.94	693.938	1580.31	1490.44	634.25	2374.25	7565.75	1105.5	5570.62	11081.6	7167.88	9346.5	8598.69	7103.94	8783.5	10219.1	14176	23879.5	25333.2	15132.9	14566.4	6435.69	501.5	2014.62	316.438	1562.06	973.875	692.25	6069.38	4568.25	11047.1	7707.19	18601.1	15905.2	12704.8	4628	13102.5
Unknown_133	2077.69	2073.25	1035.06	1644.88	1083	1812	2151.25	1657.12	1630.94	2102.19	1657.25	1731.38	1832.62	1050.75	1899.69	2318.25	1986.88	2696	3269.62	2435.56	1890.56	2154.56	2343.69	2000.06	1885.75	6311.75	2587.06	1457.25	2236	2339.5	2263	1853.56	2369.81	1853.81	2292.94	1759.69	2353.12	2548.94	2190.12	2547.69
M000029_A159001-101-xxx_NA_1583,16_TRUE_VAR5_ALK_Proline [+CO2] (2TMS)	31841	92504.3	4820.62	9078.94	4527.75	18546.6	50251.3	4503.56	23027.4	106604	31503.1	35346.9	30063.1	41453.6	126831	261230	454018	87271.6	153344	371527	103744	172034	97390	144417	214475	67281.2	99725.2	7152.38	24055.6	69191.6	13194.4	102486	229373	82472.2	122558	99105.2	122606	153618	42986.8	141347
Unknown_134	3147.19	11939.9	3612.5	4513.88	1904.44	8987.5	11613.5	5405.5	8710.56	19688.4	3581.5	4327.94	9330.12	953.188	2287.94	2519.94	2159.44	1279.12	2363.69	3287.94	4418.06	3570.06	3161.81	3149.31	2837.75	4185	3722.19	1233.56	4329.62	5182.25	2807	9329.69	6910.25	7658.19	6344	9422.88	8197.44	9236.62	3797.31	8507.69
M000668_A157011-101-xxx_NA_1590,23_TRUE_VAR5_ALK_Glycolic acid-2-phosphate (3TMS)	1309.69	1912.06	5475.75	2533.56	6660.5	3863.5	11282	21691.1	12891.6	10375.8	10842.7	10234.1	9561.56	14877.2	27827.6	20581.2	10828.9	9790.44	9782.44	9370.25	10490	9925.81	12426.3	19953.1	7386.56	2855.88	2267.19	3069.94	2763.31	5195.06	14100.9	11283.9	10922	10866.6	18580.2	21106.6	9709.44	10102.8	11030.5	11268.7
M000032_A160005-101-xxx_NA_1580,83_TRUE_VAR5_ALK_Glutamine [-H2O] (3TMS) MP	49.4375	1386.38	2214.44	3880.88	2257.62	123.562	1064.75	1864.19	195.812	179.312	148.375	959.688	194.5	2848.56	8015.44	12693.1	868	3604.88	9692.12	2503.94	10570.6	2968.19	9775.38	17888.2	1722.31	64021.6	1517.75	698.062	489.5	2731.06	0	2377.88	5988.19	7159.12	11817.9	34407.2	15433.9	9438	4344.31	13778.1
M000745_A159005-101-xxx_NA_1593,37_TRUE_VAR5_ALK_Phosphoenolpyruvic acid (3TMS)	73314.5	13976.1	33624.2	39692.8	34378.8	20861.8	17731.8	56367	8647.44	1292.62	27839.6	8691.12	2167.81	32981.9	7683.88	13883.3	7905.69	11990.6	4597.44	6318.31	12392.4	4410.94	10473.3	9859.5	5479.62	79748.2	27352.9	21751	39832.2	5908.44	119751	2042.19	2180.81	2987.19	4014.12	4793.94	4086	2546.56	37726.1	3303.19
Unknown_135	2597.06	1855.19	1350.5	1602.69	1570.81	1961.44	1450.12	1919.06	2158.06	3389.44	2875.62	3041.5	2090.31	1689.88	2107.25	2402.94	2313.25	3880.38	3623.31	2706	2875.25	2745.12	2963.62	2682.62	3145.38	2500.75	1905.5	2203.75	2057.94	2372.31	2702.38	3295.69	2836.44	2594.06	3299.44	2987.31	3145.31	2743	2873.56	3065.12
Unknown_136	8022	10776.2	1021	2481.38	1099.5	2840	4747.5	1106	3613.69	9728.94	3475.5	17661.2	7266.31	36057.5	57785.7	64988.6	45534.4	78588.8	67394.5	34882.9	28008.8	27732.4	15089.1	29000.6	50990.8	10935	32515.6	5019.25	19918.1	47563.9	6719.62	17324.4	20269.6	53031	55465.9	65996.9	58089.1	41470.4	27238.9	47735.2
M001237_A161002-101-xxx_NA_1598,07_TRUE_VAR5_ALK_Benzene-1,2,4-triol (3TMS)	1077.5	1002	5632.56	1076.75	5520.19	1159.81	5301.31	28899.8	2369	1474.75	1351.75	1509.06	1413.81	1937.38	8559.31	6837.06	1894.88	1909.25	1434	1096.06	1274.81	1130.94	1562.44	5404.25	1767.38	912.25	1647.69	1845.19	1080.31	1748.81	1538.5	1536.69	1440.69	1639	5352.19	5813.38	2045.12	1534.81	1164.19	1402.62
Unknown_137	6198.25	11994.8	5832.19	6907.69	5000.81	7959.06	17031.6	6175.62	12527.8	3420.69	7221.31	12672.2	6151.88	6583.88	4039.31	7149.88	3692.38	11700.3	7115.88	3586.81	2050.5	1903.31	1612	3162.12	2033.69	4330.75	10397	12057.1	6338.75	8850.44	2255.44	629.125	383.25	5133.31	4538.38	2556.75	3792.31	4285.94	3305.88	2182.44
M000013_A161001-101-xxx_NA_1599,53_TRUE_VAR5_ALK_Asparagine (2TMS)	28094.9	49037.2	29940.4	32420.5	30072	34704.4	56784.3	27499.5	41389.9	45919.5	35250.2	47343.4	41400.7	28036.8	44314.5	51209.3	29211.9	50436.8	54707.2	33564.2	56102.4	60387.1	51715.8	64736.8	31873.7	180312	57192.1	47467.5	44049.9	61071.9	28822	47091.1	23519.7	57020.5	61936.8	71410	56198.8	49910.2	43620.6	54738.5
M000959_A160008-101-xxx_NA_1605,89_TRUE_VAR5_ALK_Hypotaurine (3TMS)	24205.8	25833.4	16742.8	29207.1	31840.9	20235.4	20098.2	33837.2	14297.1	26379.4	19651.6	19000.5	12876.6	7094.31	10562.3	12982	9931.38	10340.3	13140.6	19928.8	15535.3	13362.6	19273.4	15806.4	11605	92114	20342.8	21018.2	19359.4	17779.3	19688.9	14102.8	14826.2	8544.12	24125.3	11600.4	12160.5	10522.1	14981.7	11830.9
Unknown_138	14903.2	20904	31551.9	17368.9	36070.7	29957.5	63272.7	22410.1	24491	32391.8	39984.4	50965.4	54721.3	12435.4	35991	50462	45500	62042.8	66699.4	54443.5	63849.4	66443.3	70786.6	133315	36864.5	16732.6	34478.1	20663.7	25957	49982.9	22427.4	26986.1	35378	53702.7	111452	110205	90220.6	85207.8	84118.2	91320.8
Unknown_139	1238.69	1946.38	313.875	540.938	173.375	384.125	667.062	302.875	687.25	1537.19	500.75	3755.38	1271.69	9200	12504.9	12188.8	3791.5	17481.9	12690.6	2245.88	5281.19	4495.44	2417.69	5288.5	7729.56	2108.88	6454.12	1389.62	5164.56	12826.8	1711.69	3343	1159.31	7839.44	12453.4	19274.8	16791.2	8467	6471.88	7729.56
Unknown_140	2197.69	1616.5	2545.31	4445.5	1156.88	1202.62	961.75	2794.12	722.25	863.438	500.562	1998.88	1239.12	1745.94	2717.12	1313.06	326.062	3179.06	2459.31	332.688	2408.62	1600.06	1527.88	1508.62	1220.44	7009.06	3229.94	4813.75	5322.5	3363.5	2125.06	1643.44	450.062	2561	1437.56	3637.56	2589.44	1140.25	1260	876.062
M000028_A162001-101-xxx_NA_1609,24_TRUE_VAR5_ALK_Ornithine (3TMS) (Derivate not found)	11965.4	10208.3	12014.9	11058.6	9488.31	6950.38	9358.75	13583.4	7282.19	6585.94	7412.88	9539.75	9868.19	8720.31	19630.1	14356.5	5966.88	9316.06	12187.5	7245.94	12809.4	15172	12784.6	18888.7	13271.7	14290.6	8974.94	6855.56	7277.88	9823.06	5532.38	11202.3	6359.56	11380.4	14643.3	21640.8	13335.1	12354.9	9318.12	11607.1
Unknown_141	37197.1	25573.1	16116.4	23160	32681.4	23173.9	21014.1	19682.1	6362.19	2381.12	11727.6	12456.9	9351.31	2859.56	3925.31	3234	2457.62	3854.38	7563.56	9237.88	6381.19	7801.06	4888.38	5883.5	9642.12	12693.4	32924.4	11145.5	20714.9	12258.8	23516.6	5074.5	4124.69	6051.88	6570.94	5858.19	5086.56	4190.38	3413.44	5175.81
M000036_A163001-101-xxx_NA_1614,59_TRUE_VAR5_ALK_Glutamic acid (3TMS)	224509	115165	141938	261508	136544	105980	72801.8	277454	91304.4	139527	159906	81026.5	39793.5	32307.2	34697.6	40185.1	36039.6	44812.2	33363.6	26323.4	45739	31487.7	36751.2	31808.6	45180	509701	228133	205358	176787	97043.1	172872	38714	38202.4	70856	74129	33356.4	39611.2	37353.1	65941	24232.4
Unknown_142	2230.62	1713.19	2737.38	3308.44	1433.69	2293.56	1749.69	1030.69	2969.75	2449.44	810.125	4728.44	4335.88	3676.12	5172.44	4058.75	1324.31	7367.25	5726.56	3373.56	5045.88	2449.5	5928.69	5321.12	2039.38	2464.12	2230.94	3842.31	3810.62	4247.75	3066.25	2488.44	4773	5655.62	4259.44	7589.19	5129.75	3032.75	4771.75	4664.44
Unknown_143	292.562	1555.81	746.938	1065.38	438.438	677.188	937.188	1511.75	751.812	867.562	708.312	803.938	969.125	1177.06	3186	2543.62	1040.19	2333.62	2386.75	2291.38	2258.5	1651.62	1953.75	3037.31	1836.38	10976.2	4050.12	2508.94	3500.56	3226.88	1527.62	2006.81	2302.5	1985.31	3680.62	3645.69	1325.81	1769.75	1865.69	1719.31
M000573_A163003-101-xxx_NA_1620,5_TRUE_VAR5_ALK_Triethanolamine (3TMS)	1138.31	1074.38	469.312	760.5	5040.56	570.688	541.812	582.188	1248.5	717.125	773.875	15231.8	655.688	577.062	767.188	1642	520	601.938	705.188	806	1159.81	815.938	892.625	915.438	806.25	1109.88	577.812	573.938	595.375	612.938	579.688	1639.69	1054.94	1443.44	1134.06	2869.69	962.188	1034.38	908.875	1169.62
M000000_A163004-101-xxx_NA_1618,79_PRED_VAR5_ALK_NA	12310.6	12782.7	6850.12	10260.7	9187.56	7989.5	7604.56	10536.6	5667.12	2458.38	7143.94	17728.3	12385	5502.56	7742	7221.94	5126.19	8573.56	11248.8	6635.38	8539.5	7181.31	11284.1	9633	8184.81	3140.94	8789.31	5156.69	8542.69	8822	6456.62	10981.9	5721	11540.9	8373	5686.62	7464.31	4083	4878.38	6991.81
Unknown_144	3164.31	6935.12	429.062	594.688	1456.81	1703.81	2460.69	412	2206.62	6830.56	2313.38	4114.5	3052.19	2007.5	4350.25	9829.12	23801.8	4362.62	5670.31	10034.6	2177.75	4968.25	2934.19	3953.31	5301.44	4130.81	3839.75	298.5	16096.3	2208.38	513.938	3237	5611.62	3573.69	4305.31	3191.75	3261.75	6816.38	2324.88	4573.5
Unknown_145	440.812	1604	3825.31	7327	1118.81	1387.5	2975.62	2440.44	1706	2050.94	1135	5863.25	3304.69	7026	11121.5	3534.62	4792.31	16068.3	8870.81	2635.69	18917.3	6553.06	14824.1	9504.88	2027.38	18887.9	9364.56	28406.1	34113.1	8090.5	3266.69	4349.38	3116.31	16266.6	3288.69	33953.2	17226.2	4441.56	12635.3	7015
Unknown_146	198.438	469.5	910.812	868.25	1372	712.188	624.125	666.5	748.312	223.312	112.875	604.875	891	634.312	442.875	271.75	161.5	945.062	775.938	448.938	803.375	582.625	569.625	582.25	315.688	476.688	1165.5	1413	881.875	642.875	569.062	312.188	236.562	810.812	656.125	818.812	855.062	563	1143.75	481.688
M000431_A164005-101-xxx_NA_1627,16_TRUE_VAR5_ALK_Valeric acid, 5-amino- (3TMS)	1413.88	1839.44	571.438	1152.38	422.562	903	908.75	1329.75	880.938	32612.9	1115.69	1622.69	617.562	1936.5	3286.44	3404	81.9375	5657.38	6713.88	2866	3763.75	2879.5	3290.06	3109.25	4048.88	39434.1	9210.94	4319.5	4998.25	6458.12	3491.56	4154.19	6255.88	5382.12	6967.19	9658.56	6051.69	3992.44	4476.5	7334.81
M000011_A164001-101-xxx_NA_1629,63_TRUE_VAR5_ALK_Phenylalanine (2TMS)	152857	188382	101048	130011	77407	97099.2	132276	119588	81424.2	253004	102924	145465	120858	210794	375219	336466	225565	320975	414254	222534	354070	267529	311212	364864	371158	764823	444613	291636	395471	482396	176592	283022	256776	445383	326391	225807	254017	185033	219590	341365
Unknown_147	6214.31	9741.38	521.625	1601.44	740.062	2688.69	4609.69	598.625	3506.19	6726.94	3524.06	13823.8	8213.56	8706.31	13993.8	23915.8	27301.1	19539.8	20390.1	17785.6	6201.06	11427.4	5328.06	10873.4	11602.8	7267.5	13146.3	1261.62	6869.5	14211.4	1912.19	6954.75	9734.69	16085.1	17513.1	18405.8	17470.4	22052.8	12187.6	16269.3
Unknown_148	2359.38	4927.25	2596.19	2437.88	1367.31	3572.75	12672.2	3766.19	3915.5	22043.9	13118.1	4911.06	13325.9	4105.31	18693.2	17286.1	27929.6	14130.8	50688.8	31910	23869.3	65458.6	28655	20323.8	28775.6	2564.25	4960.06	1512.38	1800.38	27666	1480.38	30171.9	23518.4	27098.8	17287.2	12038.6	35698.7	42373.1	19743	45287.8
Unknown_149	9096.31	10346.5	13791.9	10511.4	17486.9	22524.9	29252.9	1118038	29199	24540.1	29970.9	26743.6	29399.5	54425.9	42947.5	30592.8	40353.5	31148.5	38329	39815.4	36690.6	45956	44856.9	60613	35012.3	9722	16373.8	9880.19	12756.1	38766.8	28546.8	20508.1	23850.9	23147.4	38642.8	59122.1	45779.3	59941.9	54147.9	57552.6
Unknown_150	2826.88	5816.44	1593.88	2951.06	3491.25	7378.06	9071.12	6669.5	7469.25	19948.1	44352.7	52077.6	38323	22984	21695	18243.5	30986.9	46343.2	24924.2	19055.6	12927	16049.9	11546	12379.9	28914.7	2097.81	5227.31	1652.12	2096.69	29448.9	1819.56	11409.2	10489.9	28725.5	23292.8	3474	13849.7	37472.6	30888.8	10912.2
Unknown_151	3252.75	2254.12	3292.38	4244.75	2412	3334.12	2403.06	3158.5	3936.94	3301.69	3041.5	7705	7980.94	5858.06	5509	2427.25	2396.69	9185.06	8389.06	2526.06	8441.62	6027.88	8893.94	3579.12	2313.5	8499	7916.81	7852.44	10136.8	4010.19	5333.81	3922.38	3262.19	6220.75	2775.44	6573.44	6805.38	2774.75	49523.8	6507.94
M000966_A164014-101-xxx_NA_1643,43_TRUE_VAR5_ALK_Acetic acid, 4-hydroxyphenyl- (2TMS)	2289.69	2085.5	995.625	1656.44	1433	1364.31	2090.88	2350.81	1383.19	5167.94	2252.56	1361.31	1723.06	1938.44	3239.06	3526.56	2586.69	2827.12	3909.5	3592.62	3290.75	3081.44	2724.44	3672.12	2887.44	3842.62	3512.69	1697.69	2771.38	2960.44	3376.25	2139.06	2917.75	2539.44	2456.5	2841.38	2485.94	2539.88	2932.38	3257.06
Unknown_152	2188.69	1641	2192.25	3022.56	1582.12	1386.19	910.938	1428.44	1295	1991.62	374.5	1425.75	952	1760.75	3340.69	1862.38	188.688	1941.44	2306.62	686.625	2524.69	1506.06	2067.38	2095.69	1253.12	2842.88	2201.25	3352.25	4636.12	3923.06	2022.94	1916.56	957.938	1572.94	1551.19	2657.44	2323	1084.44	1457.25	1276.75
Unknown_153	1010.81	1906.94	2196.88	3102.75	3350.69	1717.94	1075.69	1536.19	885.25	672.875	559.25	1413.25	1858.75	1532	1258.94	571.812	419.75	1303.56	1176.06	687.625	1638.38	904.438	848.75	1223.12	1004.75	1078.88	3051.56	4139.06	3053.56	2057.31	1580.81	905.875	502.75	1406.38	1097.38	2462.62	1890.88	1032.69	1403.69	951.188
M000000_A166004-101-xxx_NA_1645,41_PRED_VAR5_ALK_NA	2916.69	2609.31	4286.12	4137.19	3391.44	3434.38	3653.62	4621.69	4211.19	4006.56	2803.75	5241.56	4860.5	3758.44	4299.44	4170.25	2228.75	5445.12	4862.44	3424.81	5473.75	4631	5257.12	5698.69	3048.38	2643.88	2835.69	4197.56	4178.56	3700.25	4191.38	3761.62	2971.75	5000.94	5139.81	6016.94	5669.25	4696.69	5156.94	4672.25
M000576_A165006-101-xxx_NA_1650,36_TRUE_VAR5_ALK_Lyxose (1MEOX) (4TMS) MP	10714.4	10712.9	6905.75	8216.38	7977.81	7688.81	8947.94	9783.5	8691.75	9080.69	10120.9	9226.88	12057.6	6718.69	9085.81	8785.5	8622	7950.56	9215.75	8439.94	10677.9	10184.8	10881.8	12165.8	9785.88	3506.44	5310.75	4149.12	4772.25	5338.88	6027.06	10154	8826.5	7490.81	8946.12	8066.19	8702.5	8841.81	7576.38	8969.38
Unknown_154	12995.4	26477.8	14994.9	22746.3	33194.3	57277.1	104450	84467.4	146712	166462	252520	80798.5	116013	88468.6	164540	218431	251581	84491.9	117845	146110	155671	179268	226364	275780	102296	15666	25308.9	15591.8	23066.6	78809.5	115613	198175	234968	107938	134265	144778	169758	187298	215307	269603
M000744_A168004-101-xxx_NA_1653,27_TRUE_VAR5_ALK_Pyrophosphate (4TMS)	761419	691405	1070531	778441	1399416	1375388	1494724	931510	1653027	1041937	1348030	1157455	1184895	1141470	1317052	1113837	1611564	1856166	1671802	1279023	1260409	1174573	1236765	1617847	1589037	1254459	1182735	1015345	1466336	1830025	1802349	1208082	1306611	908384	1632348	1529333	1330083	1596488	1749613	1432117
Unknown_155	8371.5	4180.38	11196.4	12387.8	5508.38	25979.5	34247.5	13695.9	26472.5	52038.7	9811.31	13382.5	29613.5	2722.56	6073.94	6215.69	6208.75	4328.69	6135.69	8475.88	11294.7	9095.81	8489.06	8055.81	7189.12	6858.44	8573	1524.5	9962.25	11862.2	6426.56	24620.3	16604.1	20098.1	16287.7	25565.6	23186.2	27465.5	10420.7	22829.8
M000479_A166003-101-xxx_NA_1654,1_TRUE_VAR5_ALK_Dodecanoic acid (1TMS)	5883.31	6312.12	6039.69	8134.56	19268.2	5477.81	6034.25	9631.44	11106.6	8222.19	11692.5	8751.69	12428.4	5912.81	8283.88	6380.62	6789.38	8226.31	8421.12	7149.44	13584.9	9412.38	7422.06	8624.88	8236.88	11136.2	8314.88	6407.19	6682.88	7911.06	12314.3	11274.7	7490.81	8797.38	8154.69	9215.06	8484.06	11698.6	7443.56	12880.6
Unknown_156	8349.12	575.562	8128.5	8085.69	520.25	8647.5	11756	11978.6	12197.2	9227	4579.56	8291.88	8599.06	20633.1	72950.1	61775.1	29450.7	104931	116888	51619.4	56654.8	60956.4	63886.4	69636.5	93317	56154.3	70998.2	86634.3	73203	106618	80082.1	83633.5	180852	93001.5	115098	102912	221439	159591	125438	222374
Unknown_157	3403	8363.06	1257.88	1728.5	1087.69	3016.44	5333.88	1118.56	3796.25	11634.1	2169.88	7393.31	4951.88	4032.5	5562.81	7429.12	8553.38	5842.25	6709.12	6964.06	2331.75	3961.44	2358.19	3582.94	8050.25	6846.69	9948.19	2643.88	7206.06	14438.2	2339	7453.31	4276.25	7774.19	14674.9	11199.7	13476.4	12953.5	8241.81	17870.6
M000583_A168008-101-xxx_NA_1664,17_TRUE_VAR5_ALK_Xylulose (1MEOX) (4TMS) MP	27468	23117.9	23424.6	22241.5	21861.8	26100.2	23308.4	27979.8	33960.2	27905.3	25683.4	34073.5	36281.5	17741.9	32658.1	30557.5	21997.6	33135.1	65623.8	32268.7	35218.1	30718.6	39211.4	34597	33408.9	96857.5	25155.8	51908	24117.1	28751.1	35201.9	53484.8	72468.2	43241	45805.9	56541.7	58325	62234.4	39609.2	58422
Unknown_158	9631.19	7516.44	6288.69	6182.5	7663.31	6352.44	6808.94	7258.75	4415	4678.25	5644.12	5849.19	6014.25	3529	5501.88	4846	4225.56	5780.88	6577.06	6256.94	6230.88	6637.25	6676.5	6646.38	5898.81	10835.9	6508	7091.94	5368.5	5107.69	7170.75	6090.12	6384	5504.19	5505.56	5647.06	6419.88	6113.06	5286.44	6614
M000013_A168001-101-xxx_NA_1666,44_TRUE_VAR5_ALK_Asparagine (3TMS)	8186.12	10749	7155.31	13002.1	3889.56	3791.06	3768	13583.9	4742.38	7994.62	4001.38	5668.62	5155.81	9497.62	20571.6	22116.8	5414.44	9904.75	12735.5	5380.44	16995.8	12929.9	16543.6	19936.8	9729.69	80049.7	15991.2	16235.5	17945.4	14460.8	6352.75	13768.6	7083.5	22859.3	19173	22256.3	12980.1	10407.1	8559.19	12875.9
Unknown_159	1214.75	1396.56	2217.94	1740.88	2339	1657.75	2434.12	522629	8637.62	4559.25	4824.88	3239.81	3563	15733.2	18557.2	13399.2	4837.44	4637.88	4045.31	3289.44	3518.19	3380	3816.88	8039.06	1855	2758.38	2532.94	2433.69	1752.06	1626.19	8517.12	4394.38	3884.25	3037.31	9143.12	8541.81	3663.06	3786.25	4522.88	3516.94
Unknown_160	9717.88	12492.1	1291.81	2779.38	1016.06	3345.75	4507.31	1330.12	3830.19	15625.6	3145.94	15971.6	8493.62	11900.6	14698.2	19352.3	17153.5	17229.1	15275.1	12498.7	8571.81	12187.4	6600.19	8509.25	11142.3	7416.56	8219	1325.88	5745.44	8591.25	1691.69	5683.38	4987.88	11669.1	12039.8	16903.9	12860.3	13117	6953.25	9613.94
Unknown_161	2823.06	11422.2	4163.81	4469.12	2104.94	9012.56	12196.5	18235.3	9117.25	16953.4	3588.5	4300.25	10574.7	1119.31	2180	2435.31	2066.81	1540.19	2550.88	7218.94	3889.69	2887.69	3041.31	2917.94	2467.31	3184.06	3329.25	1314	3591.31	4059.25	2421.56	8110.69	13473.1	7070.94	5732.12	8568.44	8424	9421.94	3956.06	7936.06
M000848_A167012-101-xxx_NA_1674,89_TRUE_VAR5_ALK_Propionic acid, 3-ureido- (2TMS)	665.938	655.688	371.875	457.562	447.562	590.812	556.688	200.125	546.188	283.5	614.312	912.75	649.062	1306	2662.06	2698.5	2484.38	4406.12	4567.62	3818.25	3052.81	1788.31	3608.31	3415	4040.5	2132.75	652.5	1732.12	1108.5	1816.62	1409.31	2540.69	2918.5	1648	3269.88	2469.62	3031.38	3381.31	2642.31	4454.69
M000870_A168009-101-xxx_NA_1685,56_PRED_VAR5_ALK_Siloxane	2873.69	2971.38	12644.8	2618.62	3459.44	2638.31	3892.06	2886.38	3366.62	2687.62	2695	1549.75	1703.31	1804.62	2726.62	2760.31	3362.62	2168.5	1986.62	2955.25	1821.44	2125.06	2632.56	3891.38	2838.69	3688.31	5820	5590.44	2516.38	4084	1965	1883.12	2577.25	2142.44	3809.88	4844.94	2664.44	2600.25	1799.69	2103.12
Unknown_162	4618	1960.06	0	14153.9	11621.6	11578.3	14711.6	880.75	16241.1	2841	3586.75	11532.3	7595.94	6673.81	1366.88	510.062	13399.5	3963.81	541.562	3952.81	521.438	3623.56	1032.75	625.875	579.625	615.75	501.812	908	962	533	660.75	659.125	469.312	8967.31	424.938	274.688	453.312	396.75	8468.69	435.562
Unknown_163	15516.6	2086	2259.5	4230	2963.25	1410.56	476.688	721.812	1831.5	608.312	495.875	2248.88	875.75	2471.88	779.25	430.5	832	2401.12	476.625	127.125	1501.56	295.75	112.25	3799.75	11384.6	16676	5463.44	5287.12	2322.5	3857.31	12893.5	12399.8	3009.38	1850.75	1629.56	593.812	1249.62	2228.19	1511.56	826
Unknown_164	68.4375	86.3125	105.75	104.5	143.562	73.75	112.625	19975.5	260.375	194.938	169.062	182	114.125	503.75	717.438	455.125	143.312	168.625	86.125	146.375	167.875	97.875	206.438	312.625	108.938	145	82.6875	119.188	92.4375	75.1875	304.625	119.812	174.125	130.625	374.188	349.812	106.688	143.875	143.875	137.938
M000000_A167004-101-xxx_NA_1658,7_PRED_VAR5_ALK_NA	4548.94	3506.81	2648.31	5622.25	2909.75	2428.12	1869.12	3685.38	1748.62	1024.06	1084.25	2261.88	1763.5	1958.12	3425.19	2498.69	1727.25	3378.75	3257.69	1551.88	2721.94	1979.12	2445.38	3017.69	1885.19	11987.9	3659.19	3537.31	4330.44	3551.31	2663.06	1806.69	1692.56	3775.31	3047.81	3215.5	3030.62	2004	2467.25	2278.25
M000588_A171012-101-xxx_NA_1707,57_TRUE_VAR5_ALK_Arabitol (5TMS)	13597	24869.4	29033.1	13681.7	16983	9697.5	25500.5	14673.8	8346	15325.4	8557.69	15584.8	15259	10292.4	18612.8	17170.4	10313.4	46360.2	34257.5	23695.9	15890.2	15118.1	17585.9	19196.7	18690.4	35242.5	34458.6	42526.9	30865.6	39637.4	27257.2	18291.2	26293.8	22781.8	36557.5	22283.9	37856	27650.4	41834.1	23764.9
M000057_A171001-101-xxx_NA_1694,65_TRUE_VAR5_ALK_Xylitol (5TMS)	3313.88	5388.75	11569.4	5666.5	7494	3612.12	6665.69	4038.25	1504.38	937.188	1666.38	832.625	1675.88	861.875	717.75	856.625	972.562	935.562	893.188	1368.19	915.312	928.188	783.062	1032.25	720.062	2380.75	6117.44	4849.12	2781.31	1415.56	2320.75	874.375	893.812	851.312	1013.44	1173.38	1378.75	1424.75	1244.31	1377.25
Unknown_165	7102.88	36164.9	11190.8	7695.94	4450.12	19691.2	39780.6	10801.2	19723.6	8149.5	6646.25	23119.9	27079.2	4044.12	3808.12	6184.69	2901.12	7007.81	4858.31	3630.31	2077.75	1124.94	905.25	2390.06	594.625	13771.5	14484.5	4700.38	11236.2	13896.9	5421.81	1576.19	396.188	16058.7	11455.3	26205	19485.8	25531.5	14084.7	7592.5
Unknown_166	1885.19	3515.19	420.188	872.375	381.938	959.875	1286	469.625	1240.44	6730.62	1089.5	2618.44	5944.62	3904.5	6262.56	8073.81	7505.56	4369.44	6397.69	12505.3	12205.6	15894.3	8170.25	9196.56	6258.25	387.312	1708.88	180.312	840.625	1018	416.688	5296.88	5355.06	6337.38	6018.38	9183.12	8910.94	10702.4	2747.88	9609.81
M000000_A167021-101-xxx_NA_1669,05_PRED_VAR5_ALK_Unknown#bth-pae-064	4006.62	2125.25	3497.44	4948.25	4994.31	2922.88	2461	7351.44	1190.5	505.688	3053.69	3011.69	476.312	2314.25	1501.94	1998.44	1703	2452.38	1854.75	1419.44	1777.12	1383.31	1986.94	1807.69	1485.88	5378.38	3141.06	6423.19	7080.44	1499.81	10602.2	1671.44	1166.38	1084.38	4378.19	1504.81	1196.94	1103.38	6996.06	1004.56
M000014_A170007-101-xxx_NA_1702,95_PRED_VAR5_ALK_Lysine (3TMS) (Derivate not found)	2108.5	3280.5	4077.12	9474.56	925.062	4136.62	2253.5	1410.81	1848.62	4930.25	1671.38	335.5	2168.94	5885.88	11332.9	5947.19	1082.12	5978.69	6854.56	414	6639.5	733.625	21133.9	8244.12	257	15807	4299.31	27319	29413.8	4748.94	3526.5	5355.06	6841	13338.5	4819.44	19034.8	10653.7	10048.2	4824.5	10649.1
Unknown_167	2196.31	4434.25	3667.56	1944.94	2781.19	2353.12	2518.19	6173.75	3311.31	1104.75	2668.44	4195.44	1874.12	1682.31	1893.88	2161.12	1154.12	1703.75	591.188	578.688	1255.44	1170.44	1372.88	2275.5	1056.88	2214.81	2398.12	3095.06	5883.69	1209.69	2063.75	1495.06	1456.5	659.5	1485.5	2298	1100.38	831.688	1479.56	1404.06
M000000_A172005-101-xxx_NA_1702,68_PRED_VAR5_ALK_NA	5290.12	7570	4785	12926.2	4607.5	10537.5	24127.4	3593.5	21578.2	32689.5	24883.9	64775.8	65786	31432.4	151437	207432	120704	134561	319073	175499	226151	254094	223057	207723	142183	4509.56	11755.2	8201.06	7773.75	117060	5302.38	166733	187644	188414	131500	152482	302425	244410	109939	317510
Unknown_168	34017.2	154196	50780.2	54841.5	250062	114833	188228	488841	136767	520462	40725	98817.2	271149	659630	382447	706548	560552	635280	749804	736632	1100904	512788	352632	528226	251769	39340.1	29230.2	305523	476521	291811	31644.6	167094	698105	579750	518303	217379	631319	273486	585829	617645
M000592_A172006-101-xxx_NA_1709,15_TRUE_VAR5_ALK_Adipic acid, 2-amino- (3TMS)	14785.3	12704.9	11573.8	13715.7	9412.31	9366.88	4938.69	12324.8	10650.6	2066.94	3925.06	9844.69	8479.88	21568.9	104316	63393.4	15814.7	151066	147130	35066.5	47520	21328.2	47812.4	64674.5	72342.7	647312	118026	226856	183148	196909	69602.3	75785.5	183339	130271	215035	104110	173982	84934.5	131533	135878
M000155_A173001-101-xxx_NA_1712,74_TRUE_VAR5_ALK_Ribitol (5TMS)	2190269	2192937	1730194	1951357	1881118	1966844	2072968	2031078	2053722	2381022	2120090	2319899	2484829	1947538	2323426	2321948	2347340	2450192	2588287	2593211	2715357	2657194	2806923	2758440	2263066	2168964	2173296	1824452	2120650	2204043	2191981	2391998	2391038	2491366	2504592	2520812	2746203	2740160	2583956	2733272
Unknown_169	3538.12	2987.88	2914.88	3075.44	3093.44	3102.25	3527.81	6761.69	2681	1817.06	2768.44	3346.25	2939.62	1740.06	2143.12	2446.25	2039.12	2982.56	2996.69	2457.12	3545.56	2878.25	3775.5	4218.12	2168.69	3480.56	3603.75	2339.31	3247.12	2818.56	4893.81	2464.06	2234.25	2633.44	3900.81	3864.75	3404.56	3252.94	4057.38	3360
Unknown_170	1814.5	4566.31	7173.94	7161.06	2644.5	2695.19	5219.81	1340.75	8382.56	3627.19	5218.56	4316.94	5510.5	32067.6	57957.8	70549	36503.7	47997.9	35143.5	32786.6	34824.8	14304.8	33851.2	69330.7	33699.7	7945.06	14954.1	37335.4	28057.2	14554.9	16297.3	18202.1	28323.1	26991.7	46661.6	49213.5	35184	37803.9	34300.6	30276.5
Unknown_171	0	239.688	111.312	3.5	129.688	501.125	947.688	962.188	1240.75	2424.81	4669.56	917.875	1318.88	841.562	1780.06	3891.81	8977.56	952.812	1333.62	2580.12	1526.81	2603.25	2618.81	3955.5	1609.06	196.25	137.688	17.1875	277.125	938.562	1131	3271.19	5704.62	1242.25	2607.06	1786.12	1718.5	2945.69	2259.12	3974.94
M000000_A175008-101-xxx_NA_1740,69_PRED_VAR5_ALK_NA	7044.5	4136.5	2054.75	3803.06	3022	3678.38	2828.12	3983.44	6352.69	3597.69	2428.69	6226.31	4673.75	3902.94	7455.12	3073	2817.69	4590.06	11647.7	5032.62	6933.19	3495.75	4391.62	6404.94	3446.31	2300.31	6886.88	2283.62	3527.44	2878.31	2349.69	3902.88	3072.19	3427.31	3903.06	7197.94	3936.94	5325.94	3112.25	3266.94
M000000_A173008-101-xxx_NA_1727,5_PRED_VAR5_ALK_NA	467.938	684.625	478.5	692.812	636.938	694.375	1379.69	470.188	1015.25	777.375	633.125	3386.25	2518.31	2163.44	21181.6	25269.8	10331.5	13173.6	25596.1	22202.3	17936.8	10528.4	15995.1	29674.5	15864.2	571.25	685.688	997.5	1195.31	8361	682.188	10519.6	22044.6	22461.8	28179.8	18516.8	25826.9	24755.7	5963.75	21307.3
M000590_A172002-101-xxx_NA_1707,41_TRUE_VAR5_ALK_Rhamnose (1MEOX) (4TMS) MP	1953.56	2650.38	2008	3051.19	3626.19	2511.06	1971.44	4464.75	3070.81	891.375	2329.38	1633.5	899	1347.25	1518.06	954.562	1033.75	1029.81	1973.5	532.75	760.25	403.562	947.062	1048.06	2133.38	1250.75	2738.81	2531.81	2389.94	1368.12	954.062	1516.88	1816.5	626.125	1437.44	801.75	1014.12	856.25	1371.31	1032.56
Unknown_172	2135.12	2135.88	2747.69	2575.62	2616.31	2289.69	2582.31	2864.5	2930.12	2642.56	2601.88	2995.94	2845.5	2330.12	2667.81	2810.88	2549.75	2910	2750.31	2904.38	2944.19	2916.06	3067.69	3134.94	2346.06	2049.69	2152.38	2557.31	2692.38	2758.31	2831.69	2790.19	2766.94	2950.62	2941.69	3110.31	3128.75	2800.56	2955.81	2874.12
Unknown_173	5009.88	5062.38	4320.81	4124.56	4416.62	4450.38	4520.69	4607.94	4600.12	4858.88	4675.88	4921.75	5051.19	4045.06	4670.31	4589.5	4394.56	4987.5	5327.44	5122.12	5295.88	5497.56	5145.06	5191.94	4579.75	4909.38	4766.75	4341.75	4597.38	4349.44	4645.69	4729	4869.19	4855.19	4876.5	5145.56	5323.88	5156.19	5252.38	5014.75
Unknown_174	3797.38	7886.81	4824.56	4811.38	3747.75	5345.31	5034.69	1839.69	8428.81	7484	4937.38	20643.8	18299.8	34045.6	24355.8	33375.1	29221.8	22540.6	18351.2	21179.3	24376.2	20747.6	19663.1	24546.8	21320	304	4526.38	2890.56	2955	3909.69	2558.75	11416.7	10879.1	15494.4	15326.9	24119.1	31489.4	28418.1	19244.8	21948.3
Unknown_175	11041.6	8972.19	8254.12	10093.2	13289.3	11482.6	15729.1	15289.1	15428.1	15109.9	28386.8	18377.4	16498.6	15315.3	19584.2	19958.4	30402.6	15802.1	16119.9	14218.2	21544.1	19185.2	21914.6	21193.8	20096	6028.12	7977.31	8131.56	8264.19	10052.7	15143.2	22169.6	24073.9	11528.8	12904.4	17033.4	18828.2	16659.1	17305.9	20667.1
M000186_A175002-101-xxx_NA_1734,98_TRUE_VAR5_ALK_Putrescine (4TMS)	4829.88	3382.94	3594.5	4033.38	2974.88	3827.06	2571.69	6091.75	3127.56	4534	3672.06	2531.75	2242.31	2423	1847.44	3073.12	1661.81	2327.94	1924.94	1175.88	2161.44	1317.69	2044.44	1683.94	2942.31	8352.5	4622.5	3536.69	6657.31	3532.56	7180.31	2611.06	2642.25	2619.19	3106.75	1715.88	1919.75	1184.25	2338.94	1615.06
M000113_A176002-101-xxx_NA_1741,1_TRUE_VAR5_ALK_Aconitic acid, cis- (3TMS)	15367.1	15635.3	8365.38	15909.3	11946.4	15013.4	18058.2	22642.4	22538.9	19894.4	18858.7	19208.5	22277.7	6881.75	12798.4	15772.6	13798.4	12890.4	16720.4	17583.2	15358.1	19608.2	15653.4	20914.6	15724.6	11267.9	12878.6	9883.81	27427	13130.4	26692.9	32015.1	19224.7	20206.6	29613.8	14872.7	15863.9	20861.1	10550.1	15762.5
M000477_A176004-101-xxx_NA_1741,8_TRUE_VAR5_ALK_NA176004 (classified unknown)	2192.5	2775.81	1266.19	1783	1847.81	2568.56	3270.25	3753	3443.75	5795.81	6907.5	5515	7207.69	2896.12	9452.81	11210.1	10132.5	9107.12	13544.1	26302.6	23174.8	32930.6	13884.5	14705.8	8156.19	2178.88	2868.88	1960.44	3482.06	6417.31	5421.56	11678.4	11551.8	13467.2	12749.1	17713.4	12066	14225.5	6555.75	15555.6
M000835_A176005-101-xxx_NA_1742,46_TRUE_VAR5_ALK_Arginine [-NH3] (2TMS)	4463.19	10545.8	2343.31	4712.44	3911.06	4962.81	4973.19	1520.88	4959.56	9151.5	4858.69	9361.81	8243.75	6016.25	10742.6	8359.06	6672.12	11889.1	13266.9	8479.12	11739.1	11766	8994.19	7565.12	8904.88	11207.4	16058	7677.12	14440.4	18395.5	6620.75	10429.5	8277.88	11276	9020.25	9775.62	11867.8	9051.94	8802.62	8839.38
M000000_A174025-101-xxx_NA_1732,91_PRED_VAR5_ALK_Unknown#bth-pae-054	16034.8	9437.25	8400.25	11021.9	10889.5	16511.1	28393.8	20808.9	14307.7	22813.8	15769.4	11801.9	12730.9	8481.94	28458.8	43641.8	18167.9	16806.9	33066.6	37427.5	26338	35368.6	26285.4	37941.1	31444	12016.6	14009.6	8089.5	11266.4	23380.1	18796.3	35760.5	33012.2	23938.2	30462.6	15081.2	24929.8	33462.4	17737.4	33866.5
M000328_A177002-101-xxx_NA_1750,51_TRUE_VAR5_ALK_Glycerol-3-phosphate (4TMS)	452949	367942	236113	336603	280035	358801	330438	695729	175931	139740	212956	238704	155389	107619	147761	145578	122656	159225	206700	171180	190017	188958	203145	158007	177198	454295	419164	233350	335301	260319	501936	171888	176472	141685	243662	150723	152999	164232	222131	158790
M000601_A179002-101-xxx_NA_1779,86_TRUE_VAR5_ALK_Levulinic acid, 5-amino- (1MEOX) (3TMS) BP	7508.5	7155.44	8290.06	8888.88	8355.62	8181.44	8530	9973.88	9118.44	9847.31	9148.25	10251.8	9749.69	6603.19	9834.38	9523.69	8379.31	10685.1	10795.9	10012.4	11021.1	10635.1	11085.5	10571.3	9221	8898.75	88.375	8874.44	9434.75	9753.75	10074.1	9867.06	9819.88	10432.9	9973.69	10627.7	11136.2	10864	10781.3	11110.3
M000028_A176006-101-xxx_NA_1750,77_TRUE_VAR5_ALK_Ornithine (3TMS)	176319	216311	113943	150952	82908	114177	90615.5	1014805	109983	272545	102421	170454	103720	310431	328661	275020	122263	343417	435385	208288	305607	264518	284061	232129	267300	1393587	472767	325087	479205	566076	215888	303497	305286	324206	280442	236388	284207	204948	207627	269800
M000605_A177001-101-xxx_NA_1750,73_TRUE_VAR5_ALK_Ribonic acid (5TMS)	38760.5	28739.2	18916.6	29861.2	32287.8	29785	33964.9	28910.4	26549.3	12479.9	29241.8	29632.2	35884.5	14749.3	24346.9	20957	20547.1	20353.4	22213.9	20584.3	30683.7	28829	23504.1	27580.6	26223.4	6539.94	14221.2	9531.06	15538.6	14854.1	16569.8	18824	16734	16676.4	18627.6	10981.1	10342.3	11326.6	11310.6	12462.8
M000870_A177007-101-xxx_NA_1771,64_PRED_VAR5_ALK_Siloxane	7604.81	2453.38	2446.75	3903	3571.19	3281.44	2227.75	8212.56	2208.94	1054.94	3542.75	2457.38	1159.56	1409.38	480.5	631.125	1721.25	1417.5	1534.94	1426.62	1319.69	1362.06	1365.5	990.938	1367.44	7860	2959	2117.94	3882.88	1703	9840	1589	1286.56	1572.81	2005.75	1367.94	1417.81	1080	3828.25	1398.38
Unknown_176	4029	4861.62	8664.19	5924.75	9501.38	4948.12	8197.06	481707	11611.9	7391.81	7473.94	6759.88	6261.38	18616.2	27102.4	21076.6	8781.06	8192.69	8230.56	8156.19	8070.31	7818.81	8682.12	17570.3	6823.62	7327.75	7334.12	7049.44	5873.06	6624.12	12159.6	9066.69	8646.81	7800.81	15238.7	16722.1	8562.75	8877.81	8165.12	8603.56
M000032_A178001-101-xxx_NA_1766,72_TRUE_VAR5_ALK_Glutamine, DL- (3TMS)	1237.06	7022.31	3368	13489.4	2846.5	6049.75	27766.6	2344.06	21931.1	13550.8	3101.62	58142.6	56391.5	42411.5	486617	641184	201725	243968	442580	384082	406577	218541	378263	716070	286397	4302.75	3748.69	19832.8	14102.6	129578	6946.81	177051	438493	380657	384332	545753	468016	506718	126182	548900
Unknown_177	2314.94	3743.06	328.438	2171.56	918.188	14103.5	3807.25	845	3110.94	9733.19	4091.38	9590.81	8103.38	2032.75	5761.94	9939.19	9389.94	4422.44	5971.25	14887.8	6836.38	5764.56	6040.5	8903.44	9338.56	116.938	755.5	311.5	1102.06	2826.38	443.438	6544.94	9100.56	6986.06	8241.25	7425.75	6963.25	8066.5	113	7498.69
Unknown_178	1899.06	1575.06	1145.75	1308.31	1006.69	1051.12	1358.06	1189.19	743.875	1138.5	1207.88	1244.25	882.438	2815.5	6614.12	6552.62	3563	6931.06	8577.31	5537.44	5904.94	5300.81	5048.5	6482.75	5889.94	7148.56	7834.56	5604.62	6361.5	6269.88	4929.94	4432.94	5750.5	5246.75	5936.31	5297.88	5035.88	5016.62	4052.25	6215.56
M000323_A178012-101-xxx_NA_1768,37_TRUE_VAR5_ALK_Mannopyranoside, 1-O-methyl-, alpha- (4TMS)	27860	20996.1	10199.1	13079.9	13264.4	29411.4	10750.8	19498.3	17292.5	11409.3	16016.2	25502.2	14648.3	11996	18855.3	13862.3	130446	16769.7	26794.1	33051.1	26805.5	139782	59198.6	115007	14778.9	32450.5	20130.6	10206.2	13804.7	13085.4	19673.5	14828.4	24054.4	15282.4	17043.4	24996.1	15661	19287.8	18418.8	14814.6
M001131_A177014-101-xxx_NA_1774,08_TRUE_VAR5_ALK_Ethanolaminephosphate (4TMS)	31431.4	23305.2	5974.94	10273.7	10043.7	14330.1	9084	10480.4	3871.69	8745.38	17756	5587.81	2421.19	2729.5	3696	6902.75	10134.9	3664.19	5930.12	8107.56	3628.88	4043.31	4020.44	4031.94	9421.25	42093.6	17422.4	5913.25	12700	11098.9	19445.9	6709.94	9770.44	3263.5	9181.31	2959.56	3126.81	5019.75	7842.56	4343.19
M000000_A178008-101-xxx_NA_1765,95_PRED_VAR5_ALK_NA	3843.25	4394.19	759.75	989.562	2544.56	4606	4141.88	1867.75	5255	1840.06	2966.06	2069.81	1973.44	1041.5	1422.62	2984.44	4301.06	2012.56	3673.06	18352.6	2080.69	1942.69	2077	2920.5	3959.56	3011.94	1459.75	652.062	1051.56	1692	1334.44	2130.44	24724.9	1255.12	4233.88	859.875	793.125	1872.5	3058.38	2992.62
M000669_A177012-101-xxx_NA_1780,92_TRUE_VAR5_ALK_Glutamic acid, N-acetyl- (2TMS)	2295.31	3133.69	1548.25	1333.25	1433.94	1954.81	2483.12	2487.75	1258.12	4669.62	1457.44	1854.06	1005.06	2336.88	6028.19	5563.19	1975.81	7889.19	9478.31	8084.94	9659.81	4418.19	11594.7	8650	10539.2	6840.5	2948.19	4882.44	5001.62	6497.25	4027.69	4356.56	8067.25	5155.25	6542.94	2474.56	2963.56	1723.81	1689.94	3779.88
Unknown_179	62437.4	66402.1	57303.3	58034.9	57661.8	57383.8	57703.3	60082.1	61150.5	62527.8	60691.7	67369.6	65674.5	51829.7	60757.5	62444.5	61942.1	67447.7	67096.1	68495.8	67441.4	67220.1	66960.7	66220.2	59665.7	66341.2	63600.5	59704.8	58853.2	56772	62335.1	62684.4	61763.7	65440.2	65858.4	67303.2	68616.9	68706.9	66911	68164.2
M000606_A180002-101-xxx_NA_1789,22_PRED_VAR5_ALK_similar to Fructose Derivate	32659.8	24670.5	29969.2	20153.2	23984	23281	35970.5	44021.6	34498.9	21479.1	28326	123428	37064	53373	31332.6	40185.2	29100.6	77158.9	41487.4	25103.4	11402.9	9099.56	9285.81	14185.9	14684.6	86883.9	54228.2	40789.4	31633.4	24625.8	29206.1	10503.9	7365.19	33461.2	35167.5	50781.9	41952.2	36119	40427.9	23584.6
M000321_A182012-101-xxx_NA_1806,47_TRUE_VAR5_ALK_Galactopyranoside, 1-O-methyl-, alpha- (4TMS)	21113.8	27396.1	22820.8	16627.4	37787.8	20774.8	26404.6	49693.9	27857.2	5598.19	49690.6	57551	29013.6	29068.8	11913.1	17193.8	18352.2	37973.2	19080.8	14144.2	6579.25	4773.75	5073.06	8814.19	7975.06	36450.4	37558	35069.5	35069.4	33590.2	51957.1	8923.75	4322.31	30458.5	39887.8	45275.5	45610.9	45099	67763.9	24853.2
Unknown_180	155.688	944.625	769.062	427.688	311.5	2428.5	1620.62	77.0625	1190.56	2299.88	2039.06	571.5	852.625	906.438	1252.62	2188.25	1375.69	908.25	1416.25	2271.62	1653.25	1287.31	1384.88	2305.12	1090.5	1611.31	2031.69	1181.94	1637.38	2621.56	774.562	2155.19	3200.69	3507.31	5262.19	6114.31	2492.25	3252.69	2122.81	4088.5
Unknown_181	3127.31	3042.75	1379.62	2198.25	1842.31	2167.12	2971.12	2631.5	2054.75	4075.75	2171.25	2449.62	2141.44	1909.88	3974.12	4025.62	2343.5	4112.88	5741	3756.38	4060.12	4762	4128	3471.25	3622.62	10978.7	5737.5	2496.81	4661.12	4060.44	4638.75	4858.62	3708.62	3932.19	3270.12	1979.44	2961.5	1953.38	3333	4048.88
M000105_A181003-101-xxx_NA_1791,68_TRUE_VAR5_ALK_Glyceric acid-3-phosphate (4TMS)	112860	20484.4	23561.6	55140.4	43015.6	38730.2	22449.8	106365	32794.4	10222.1	42645	22838.2	9485.5	14514.6	10596.1	12596.8	14420.8	11683.6	10170.8	12729.2	16307.1	9929.69	15657.6	11062.9	10533.1	126318	41291.2	24025.4	58928.2	14908.9	147717	13142.4	12491.9	13505.2	19580.1	16233.8	17321.2	15932	53894.4	15713.9
M000606_A181004-101-xxx_NA_1796,98_PRED_VAR5_ALK_similar to Fructose Derivate	45286.5	19722.4	16946.9	17486.8	11250	25976.3	38441.7	30988.9	20241.4	41340.1	17904.9	24306.9	11932.9	31120.4	33011	42297.2	28685.3	44094.4	33813.2	39719.4	13456.9	16587.7	12902.1	12046.3	18078.6	224900	134001	33187.2	47108.4	29398.4	36663.4	8130.06	4978.38	29846.6	26481.3	21185.8	17934.4	14557.1	25415.7	23134
Unknown_182	119.438	205.125	143.625	262.062	115.938	178.75	223.75	383.375	116.125	3445.38	4791.06	4043.69	3189.5	322.812	13929.9	19926.1	16882.9	5182.38	24445.8	18618	9897	16417.4	10710.5	12003.5	18278.9	34.0625	1912.62	107.438	81.625	18496.4	98.9375	21064	17106.9	6758.44	11082.2	7365.75	15992.1	16758.8	739.625	19619.5
Unknown_183	3824.75	7414.94	9545.12	8014.44	11735.7	8877.19	12858.6	9014.75	12914.3	6705.69	21055.4	7824.19	10767.8	11019.9	10170.3	13249.4	14157.1	10830.2	10980.2	11168.3	9168.44	9853.31	10343.4	14503.9	10529.9	2512.25	15047.2	10010.3	8432.38	8998.12	11404.4	8896.5	10124.7	8114.25	11379.1	9417.25	12692.3	15428.6	21146.9	12640.3
Unknown_184	1181.56	1515.25	3636.81	3222.75	4132.12	2790.62	3344.44	5695.31	5585.94	2170	5483	2408.56	2553.31	4489.19	2837.75	3688.25	3229.88	2593.25	2185.06	2186.56	2363.5	2211.81	2222	3248.94	2600.94	1282.88	2712.81	3905.75	2329.31	1724.88	3904.56	2370.69	2489.38	1757.75	2563.06	2262.5	2546.56	3403.81	6044.19	2749.62
M000606_A185012-101-xxx_NA_1830,06_PRED_VAR5_ALK_Fructose, D- (5TMS)	7497	24447.8	20216.5	22423.8	17721.8	29989.3	43969.4	25050.5	26533	41574.6	27153.2	35421.3	23359.9	36048.9	36775.8	44337.2	27464.5	55572.4	39051	35735.9	21325.1	22631.3	19931.8	23593.4	21278	243892	128581	36909.3	49478.2	33041.2	21083	15855	13884.2	34361.5	31424.3	23215.6	21702.6	19767.9	25163.8	25738.5
M000069_A182004-101-xxx_NA_1804,71_TRUE_VAR5_ALK_Citric acid (4TMS)	1711570	1603827	1082301	1480838	1310431	1436699	1779833	1478954	1669862	1532221	1873004	1901269	1888161	1119116	1222112	1489684	1368830	1435376	1603487	1399864	1644088	1788340	1512495	1920247	1460591	1167189	1227858	1139633	1202800	1127050	1222961	1127757	1153795	1228947	1408656	1150761	1255201	1269984	1149319	1251990
M000028_A182002-101-xxx_NA_1806,67_TRUE_VAR5_ALK_Ornithine (4TMS)	91776.6	98102.7	83971.4	118426	59893.6	55032.6	34985.4	92298.1	51577.6	80903.4	16192.9	71209	48915.3	70245.3	222531	177030	54679.8	142840	207374	120634	150231	116041	150008	177492	146932	606155	125778	179660	219449	271735	86012.5	125762	187093	147390	187368	133355	140087	116845	81470.6	148804
Unknown_185	1676.81	4636.31	1059.44	1788.56	1977.38	3686.25	6264.06	2408.88	4882.38	7614.06	5341.88	6603.62	5910.69	2382.31	5733.44	8189.44	6043.06	5238.44	7145.25	9823.94	8438.69	7684.75	8493.06	9867	6891	1333.94	4267.12	1427.25	2526.06	5030.25	1348.06	9459.38	9292.38	9412.38	8794.5	3737.94	6669.5	5591.94	3468.94	7189.88
M000294_A182006-101-xxx_NA_1808,98_TRUE_VAR5_ALK_Hypoxanthine (2TMS)	283.938	485.312	604.375	1449.62	822.625	485.5	582.375	501.875	421.062	400.062	18.0625	6341.81	857.5	1818.12	11659.1	13178.4	17315.5	8403.5	16784.8	32611	16224.6	15275.9	22376.3	19884.8	18519.5	192.75	1081.69	2295.06	163.938	5557.81	837.438	12561.2	25603	10607.7	20363.6	17019.1	5862.38	9348.62	1081.38	17518
Unknown_186	3399.94	4161	15834.6	7443.5	16724.9	8518.06	14825.4	108893	28727.9	18328.1	20103.6	18696.6	18715.4	42822.1	33538.4	27417.3	19036	19398.2	19571.4	18603.1	21302.4	20300.8	24956.7	31171.2	10353.5	8915	12284.6	13940.4	7141.44	8109.31	34954	19955.3	19289.9	20047.8	24975.4	28323.1	20895.6	23244.7	28322.4	25619.7
Unknown_187	3613.75	2268.38	1307.62	1686.88	2143.19	2184.12	2797.5	3108.38	3069.19	2851.12	5377.81	5853.38	4123.5	2617.06	4926.25	6017.06	5443.56	7563.25	9310.06	8739.5	7774.5	8433.88	8670.56	6377.88	5811.62	1160.31	1075.44	1247.25	1634.38	2981.12	7293.06	5843.56	6079.19	5730.94	6082	4192.5	4642	4173.62	4139	5625.81
M000835_A183001-101-xxx_NA_1814,97_TRUE_VAR5_ALK_Arginine [-NH3] (3TMS)	1075.44	3041.5	957.938	1692.69	1113.38	1207.56	1166.88	216.5	1531.06	1677.06	316.562	2382.12	2690	2712.5	9042.75	7211.44	2200.25	5136.44	6357.19	4333.69	5936.69	4931.19	5452.62	6560.38	5081.38	2605.94	4402.19	4892.88	7005.12	9188.94	2823.94	4198.06	5328.62	6099.75	6166.19	10362.7	6754.12	5338.5	3148.94	5842.12
Unknown_188	352.75	1864.44	628	995.188	523.938	763.75	2382.69	88.375	2760.06	1330.94	3880.56	2178.25	4116.88	891.812	2546.38	5995.69	6148.12	1723.69	3753.75	13914.8	7484.81	12258.7	8602.75	17235.4	8813.56	67.625	566.25	320.375	485	1245.56	584.562	5245.25	6937.44	3994	5249.44	4527.38	3144.81	7554.12	2147.19	6745.69
M000870_A183010-101-xxx_NA_1828,56_PRED_VAR5_ALK_Siloxane	2488.44	3859.19	28049.8	3468.06	24837.7	3387.88	20781.8	7274.88	1944.25	2808.94	2643.44	2546.69	1815.56	2554.06	14427.5	13791.8	1339.56	2349.69	667.438	1328.56	1007.56	2311.38	811.438	19683.6	1884.81	5019.19	6201.56	5259.44	3428.88	3635.81	3499.12	690.125	577.812	2147.75	15514.1	16090.8	2645.75	2698.81	3057.06	2415.75
M000000_A182026-101-xxx_NA_1815,46_PRED_VAR5_ALK_Galactose_1_5TMS	103147	122664	86517.6	59818.6	99047.2	93006.1	140775	124366	112453	47167.2	202816	200644	111594	123596	89563	89670.8	111511	162758	117153	120610	66086.2	65666.9	55295.2	66653.3	83819.5	81010.2	134663	91995.1	74870.6	102738	134016	59992.9	31486.7	95492.7	127187	176019	124706	128528	168006	118530
Unknown_189	3333.88	3450.56	2028.94	2264.69	2663.81	2678.62	3482.56	1423.69	3741.62	896.5	1828.44	8712.06	7728.94	2655.38	5613.75	6706	2979.38	4027.56	6706.88	7331.75	8846.31	9145.75	9122.75	8259.25	8368.81	1184.56	1274.5	643.5	1036.69	1891.06	1536.38	5021.75	5386.06	6253.94	4822	5744.88	5173.56	4465.94	837.938	5636.69
Unknown_190	2770.94	3102.69	2299.38	1520	3501.88	2417.69	3897.31	3667.94	3057.25	1035.69	5351.62	5361.06	2908.12	3106.06	2438.75	2528.38	3030.56	4522.38	3038.12	2846.94	1339.5	1238.56	1261.31	1644.88	2278.5	2047	3026.44	2419.94	1981.44	2598.25	3459.25	1581.31	1034.69	2300.31	3315.69	3577.12	3486.69	3180.12	4058.44	3117.5
M000865_A182016-101-xxx_NA_1828,85_TRUE_VAR5_ALK_Homogentisic acid (3TMS)	183.688	142.688	145.438	2244.69	1929.75	3339.81	987.188	5873.56	1990.56	3272.75	2931.69	3033.38	1586.06	379.312	343.438	239.875	91.25	815.25	360.875	1966.12	2906.44	2579.75	2170.75	3125.88	4475.56	254.875	215.5	370.562	2053.62	1453.88	3219.38	7149.38	1559.38	3517.75	2509.62	765.5	541.438	305.562	358.75	237.562
M001193_A182025-101-xxx_NA_1824,3_TRUE_VAR5_ALK_beta-D-Allose (5TMS)	97719	73265.2	106060	72388.4	102320	70333.4	94876.4	176742	121248	23147.4	66769.2	523646	153588	207564	94827.8	95717.9	40562.6	291739	137356	47265.8	47703.9	21404.3	31025.2	50135.2	24180.9	18455.1	45857.3	127126	78926.9	57728.9	116816	27551.9	16893.7	128536	113176	258998	189405	130094	163925	73360.6
M000000_A185003-101-xxx_NA_1831,73_PRED_VAR5_ALK_NA	86736	67820.9	15015.7	13231.9	17032.5	17899.9	21542.3	43472.3	24065.5	35369	76481.6	72505.1	65202.4	37924	34977.4	51105	13620.7	24894.5	24946.3	23388.1	32826.2	27054.6	30014	41062.6	18600.6	11174.1	29156.7	10489.5	8476.38	23229.2	19157.5	22485.4	16095.8	16314.7	15226.9	24617.2	25760.4	20090	18885.6	20826.6
M000000_A187018-101-xxx_NA_1866,36_PRED_VAR5_ALK_Galactose_2_5TMS	811764	641159	470822	480473	602262	614091	697783	745887	449131	445862	587632	672761	652281	459198	663246	570874	534928	523227	608677	550492	574089	497254	473731	532780	516806	187003	311861	184652	308552	314389	313953	335464	367866	321670	361032	281950	363288	345036	280414	325800
Unknown_191	739.5	6709.44	894.875	830.375	1278.75	2183.12	6988.62	1013.06	3509	30472.3	14875.1	11135.9	12986	8750.88	56321.1	47224.9	16341.3	19786.3	38230	20934.6	21422.3	34335.2	23807.3	27164.6	35326.8	390	11543.1	2030.5	4013.25	52478.6	2597.94	63982.5	40126.5	21801.7	24902.7	20892.8	32444.9	29725.8	20519.9	46468.9
M000480_A185004-101-xxx_NA_1845,77_TRUE_VAR5_ALK_Tetradecanoic acid (1TMS)	24526.1	39860.5	25885	47198.5	164881	25391.5	14449.8	63516.8	32023.2	26499.5	49522.6	25521.6	73401.4	41797.9	22823.1	13585.7	25721.2	16571.7	14342.4	19989.9	36798.4	63809.8	29639.1	32653.7	26539.7	40550.3	17674.8	14074.3	19541.1	11813.9	64132.6	52117.8	14546.6	21527.9	20939.5	25877	27789.5	54157.4	24035.4	18158
M000233_A183002-101-xxx_NA_1817,76_PRED_VAR5_ALK_Pinitol, D- (5TMS)	1184.81	2038.75	771.562	747.375	645.312	810.062	1670	902.312	1247.94	4055.75	1322.56	1665.38	3104.75	2317	3749.31	4693.56	4243.12	2430.25	3553.69	6476.19	6536.19	8513.75	4639.38	5141.88	3567.19	2602.69	1820.94	622.312	927.062	1092.94	824	3229.12	3449.88	3614.19	3402.62	4775.31	4907.88	5694.94	1841.19	5594
M000014_A186002-101-xxx_NA_1849,23_TRUE_VAR5_ALK_Lysine (3TMS)	1584807	1797609	543487	849227	564507	997021	1159105	652711	766164	1790826	837457	661517	676713	648684	1552558	1075309	1250560	1233304	1734944	1090803	957041	1337302	937898	834789	1321233	4234890	3293484	1262917	2264025	2729278	888773	1354218	1185120	1174941	1156720	596274	1081915	849091	1392122	1005578
M000606_A187002-101-xxx_NA_1853,93_TRUE_VAR5_ALK_Fructose (1MEOX) (5TMS) MP	203698	93741.1	74255.6	99165	24446.2	158834	184170	87704.1	134597	869590	68682.6	95014.2	97777.2	174956	308820	314866	254180	193559	256581	297178	227172	304175	237285	175395	194584	520730	381699	133655	209495	147820	66711.8	134140	143638	232907	155798	111983	106889	93682.5	88459.9	160517
Unknown_192	1700.31	1825.94	1919.56	2110.06	1825.19	2153.44	1896.62	2468.62	2325.56	2656.44	2231.81	2483.25	2337.31	2101.88	2474	2594.56	2140.06	2874.75	2608.25	2500.44	2618.75	2691.56	2687.31	2679.19	2234.56	1884.56	1848.75	2177.25	2336	2307.69	2527.75	2564.44	2516.44	2751.12	2677.06	2780.19	2802	2675.75	2980.38	2918.44
M000630_A187007-101-xxx_NA_1858,01_TRUE_VAR5_ALK_Sorbose (1MEOX) (5TMS) MP	103173	45648.1	41259.6	53282.1	10570.1	83289	94687	45568.5	69397	536997	28856.2	47979.3	49447.9	91942.2	161696	161624	128930	98366.5	126376	147437	117042	153977	118797	86986.6	92180.5	379603	239027	76910.2	121306	77188.1	33163.6	65252.9	68342.3	116584	74006	55484.4	50024.2	47288.5	44495.8	78371
M000606_A188004-101-xxx_NA_1863,13_TRUE_VAR5_ALK_Fructose (1MEOX) (5TMS) BP	101657	44555.8	41373.6	53346.5	10570.1	82447.4	93238.7	44977.7	68593.3	534113	28217.8	47319.9	47750.8	91023.8	161256	159853	126372	97425.7	125306	145913	114700	152976	116649	86271.2	92180.5	6228.44	2372.44	76966.6	121384	76560.5	32700.6	62174	65750.9	116584	76562.2	55225	49601.6	47288.5	43734.2	74545.1
Unknown_193	18392.6	22433.9	17823.1	24090.2	41099	20417.9	8015.5	32123.5	32806.2	30507.2	9329.38	28414.3	37127.5	27765	22203.2	20881.3	29377.8	23850.3	21226.3	20153.9	33437.9	28294.9	30557.5	25414.1	8030.62	26835	25903.4	25031.3	38960.7	39672.4	47455.9	14118.5	15844	48624.3	41708.4	52978	61803.3	61728.5	56758.1	33292.3
Unknown_194	50220.6	65008.6	53274.1	68642.5	120375	72887.1	45128.3	117199	91761.5	88989.9	27064.8	69954.8	107900	80001.6	48742.6	60874.9	84037.3	64888.2	45359.9	47127.2	67529.7	73333.6	72487.4	76538.3	26342.2	77761.6	78260.6	72812.1	115799	114220	138114	96012.2	72665.2	140817	120010	149446	147106	183416	166957	87785.2
Unknown_195	2530.38	5360.88	8775.88	9829.19	5060.69	6171.81	6820.75	3321.62	10959.6	3418.5	3632.12	17753.5	17313.4	9744.19	10172.4	11586	2805.38	9306.06	9821.69	11029.4	18970.9	16131.6	17377.5	18298.9	9337.06	50.625	758.438	3036.31	3002.56	3966.31	5208.94	9138.31	5901.44	13626.2	8928.31	13044.9	8292.25	7370.88	6158.75	6876.88
Unknown_196	33048.1	37242.9	25159.1	29985.9	39715.7	13150.2	31058.1	45709	34857.2	46481.4	22237.4	36930.1	62549.5	37056.4	40554.7	51986.5	66807	52602.8	52949.6	33201.8	51079	45902.6	47618.9	56889.9	56123.2	17150.9	25928.8	26514.4	33153.8	45666.6	30070.6	2991	2715.31	48024	45930.8	46498.2	59483.9	74510.5	43893.8	53825
M000040_A189005-101-xxx_NA_1879,57_PRED_VAR5_ALK_Glucopyranose, D- (5TMS)	3771796	4321102	4161843	2982583	3819452	3632733	4628741	4535305	3972490	1457467	4441322	5132570	3127238	4228206	2710697	3263032	2989800	5135586	3522358	2788543	1323383	1105891	1170335	1749880	1895628	4462240	4902380	4582698	3931605	4235132	4575463	1159741	667735	3340413	3991632	3949323	3975547	3845547	5521900	3169399
M000000_A190022-101-xxx_NA_1896,31_PRED_VAR5_ALK_Galactose_3_5TMS	1727019	3540931	3469063	3573666	3529179	3658115	3605845	3634392	3873714	3956830	4081106	4168896	4206908	3770197	3808189	3845521	4064657	4156469	4264596	4296096	4413068	4444149	4476763	4452209	3701920	3521116	3569431	3566362	3615046	3743546	3834068	3921405	4008948	4177605	4199001	4268083	4481079	4527289	4577805	4621584
M000043_A188001-101-xxx_NA_1876,07_PRED_VAR5_ALK_Galactose (1MEOX) (5TMS) MP	3505243	3549919	3473231	3575595	3492092	3660557	3581376	3692641	3873714	3956830	4064451	4168896	4206908	3696946	3808189	3886172	4078968	4192749	4215325	4350588	4413068	4453433	4491247	4488881	3716173	2435439	3569431	3574617	3615046	3743546	3884071	3965136	4061497	4187690	4201092	4177523	4403162	4466731	4577805	4612014
Unknown_197	1947435	657452	2458771	3208492	2920844	1632375	600243	1308902	3166884	3646097	2947076	2839745	858457	728628	784894	3280079	835074	3002496	3482571	721690	941826	879049	726925	921101	1112681	2828836	2552316	2613053	2427717	632277	1833845	690524	691249	3486064	3321318	3433832	929442	3681480	881374	993060
Unknown_198	13918.6	14114.7	13511.6	14353.4	13968.6	13997.8	14277.1	14450.4	15056.2	15422.7	15599.6	16364.9	16977.1	14996.6	14592.9	15608.4	16356.8	16270.8	16494	17081.5	17256.7	17829.8	17211.4	17499	14734.4	406.125	13766.8	13744.1	14474.7	14945.7	14732.8	15471.7	16130.5	16087.5	16238.5	17211.5	17541.7	18198.5	18246.1	18137.7
Unknown_199	13487.4	13238	925.625	12990.6	13808.6	14128.2	14028.3	13569.2	14461.6	15595.6	15766.8	16566.9	16262.2	14215.4	14809.4	15378.4	15903.7	15832.6	16023.1	17178.9	17227.8	17181.1	17821.6	18249.9	15093.1	5193.25	3759.19	2973.81	5065.69	13705.2	14331.7	15768.7	15923.1	16087.3	16041	16227	16923.5	17452.4	17152.9	18337.1
M000619_A186013-101-xxx_NA_1859,13_PRED_VAR5_ALK_Viburnitol (5TMS)	168286	168083	150184	13606.9	165835	169100	177837	172608	182743	186720	201662	201566	204014	176236	188102	189859	197794	200523	209230	213004	217630	217495	222873	222322	187665	34965.8	26350.8	21366.5	31726.4	171748	178882	196767	202689	201163	205610	207185	219178	218502	214539	228796
Unknown_200	7286.5	9910.69	2360.06	10518.1	8121.81	10311.8	9321.06	9143.12	10334.4	10775.6	10634.4	9698.31	6817.5	11153.6	13321.1	8585.44	11892.6	8516.56	11544.5	11749.6	14799.9	12175.1	10591.1	13340.4	11299.6	13735	12753.9	4394.69	8698.88	11611.6	9855.44	12191.7	11741.6	9565.88	11904	8416.19	7145	12027.5	13924.8	8970.31
M000035_A189006-101-xxx_NA_1887,23_TRUE_VAR5_ALK_Tyrosine (2TMS)	677237	1173573	667942	599846	538797	692339	558705	546723	795544	2313361	626822	626605	700485	1169395	1887833	1371149	1179765	1658625	1700425	1480238	1520119	1023851	1274816	1160569	960270	4583499	4247678	1671009	2973350	2093392	1299057	2440549	1433176	1931997	1980469	1380698	1066139	903343	1441025	1434190
Unknown_201	4519.94	9394.94	6795.94	5106.19	4975.44	5247.38	15806.9	4361.38	7745.12	21063.2	10621	16098.4	16895.6	10824.9	21709.1	19122.8	10227.5	22370.5	23927.9	13149.9	25814.1	10434.2	17648.4	13072.4	23102.6	68202.9	49900.4	27651	33993.1	25193.6	18285.8	32630.5	27182.6	24998.6	26051.3	28739.1	18880.4	18407.2	17938.4	33800.3
M000000_A192013-101-xxx_NA_1912,58_PRED_VAR5_ALK_NA	157128	161420	110762	134547	116572	146218	135484	90049.6	210983	214546	240015	200905	193448	150279	291522	228973	319084	189934	320192	545295	349714	213395	209233	408771	314694	147142	297852	130000	136078	148369	160646	797954	246393	195277	191877	426350	196073	362392	174920	210125
M000703_A212013-101-xxx_NA_1920,5_TRUE_VAR5_ALK_Sedoheptulose, 2,7-anhydro-, beta- (4TMS)	231174	57348.7	70030.8	48281.8	66389.3	59341.3	91579.8	137558	93313.6	239509	149761	403187	114428	161140	94383.5	40253.1	88251.6	281392	43869.1	216290	280716	238816	238981	205810	157024	30697.2	46534.4	93583.2	63841.1	112677	100582	212107	58357.7	97609.9	15419.1	231911	162948	58743.9	122237	316007
Unknown_202	8243.88	10408	13027.1	8482.12	8975.19	10310.2	5217.88	9234.12	7625.38	8713.94	9374.81	9307.94	14363.9	11832.1	11280.1	6280.81	7822.44	10538.1	8393.31	8220.19	8498.88	14341.9	8539.12	10630.6	30504.5	8702.62	8195.06	6848.31	11211.4	7247.62	1513.12	8885.5	8599.75	11122.1	5834.56	7432.31	13052.5	11344.9	8055.56	8797.5
M000043_A191002-101-xxx_NA_1902,42_PRED_VAR5_ALK_Galactose (1MEOX) (5TMS) BP	3231521	3302774	3281209	3427985	3399829	3514880	3427323	3537010	3631980	3764013	3715841	3802868	3902858	3602986	3537458	3658639	3767977	3867983	3889030	3981743	4010605	4085974	4110392	4171303	3414343	2965241	3280202	3267690	3442207	3609205	3683691	3630318	3692826	3894710	3886884	3958494	4089113	4142004	4276182	4243354
M000543_A190001-101-xxx_NA_1900,01_TRUE_VAR5_ALK_Nonadecane	84129.9	88621.5	121217	106744	78078.9	82993.7	78022.4	80182.1	84065.4	87317.7	87223.2	88023.1	94397.2	75785.1	85077.9	87165	86472.8	87042.4	96632.5	94632.6	94183	95901.4	95024.5	96087.9	90423.3	156959	134134	129711	115264	94539.9	91648.7	92933.8	96195.5	88858.3	94223	90359.3	94694.7	92367.4	92874.3	96623.9
M000635_A191005-101-xxx_NA_1897,25_TRUE_VAR5_ALK_Idose (1MEOX) (5TMS) BP	3634245	3621036	3011312	900.5	3570942	3625457	3838220	3745182	3966705	4091187	4344500	4353404	4451924	3778814	4085895	4129119	4375509	4388909	4548706	4668623	4735098	4813136	4859842	4851064	4041213	10193.1	3005398	3007357	4285.19	3696825	3826585	4266313	4371935	4345719	4489474	4461296	4755672	4813816	4651478	4962931
M000014_A192003-101-xxx_NA_1913,61_TRUE_VAR5_ALK_Lysine (4TMS)	90638.6	150330	111056	110557	42948.9	59424.6	58617.5	16002.4	51608	99531.4	30987.6	67621.1	80795.9	89931.1	378300	545858	180867	189604	540060	385190	307640	310248	323308	325898	460526	866859	540344	405635	596703	496948	123691	528556	732555	541283	500376	538191	518433	398578	200818	654578
Unknown_203	1997.88	2345.75	1792.19	2033.62	1513.56	1982.44	1799	1675.25	1698.56	2210.5	1648.81	1819.31	2096.44	1695.06	2888.06	4177	4529.69	2140.88	3569.44	3680.25	2568.06	2736.62	2989.69	3169.06	4072.62	4452.38	3380.38	2745.5	3268.88	3185.56	2111.81	3416.31	4199.75	3671.94	3321	3305.75	3449.69	3469.94	2341	3846.88
Unknown_204	56.3125	78.875	133.125	142.062	69.25	115	2863.56	136.25	111.062	239.062	1925.06	2.375	51.1875	23.0625	25198.6	51952.6	8760.38	0	30069.7	22053.4	17301	15653.2	18681.2	31668.7	28021.9	55.0625	57.625	27.5	76.5625	0	169.875	27462.7	45210.1	34584.7	49981.6	51030.9	29308	22571.2	5.6875	35712.9
M000687_A193002-101-xxx_NA_1913,17_TRUE_VAR5_ALK_Mannitol (6TMS)	44992.1	61977.6	32484.9	27771.3	26357.8	42409	44531.6	54912.3	107867	114692	64493.4	82932.5	106117	30644.4	44048.6	67003.9	38703.4	58192	58041.1	61298.1	44860.8	39286.7	43378.9	36560.1	45448.2	88288.6	87210.7	32492.6	35640.2	38168.9	32660.1	109657	105666	105170	99808.2	104015	115192	123939	78215.9	118445
M000221_A193004-101-xxx_NA_1920,98_TRUE_VAR5_ALK_Glucuronic acid (1MEOX) (5TMS) MP	20807.1	25095.2	14090.1	19083.3	17509.5	20381.5	20695.8	33347	19192.6	57622.5	23202.8	21424.1	24466.9	11279.7	16378.3	17401.2	18073	20414.6	23345.5	20804.9	24524.2	22555	25939	26961.2	24714.8	43009.6	14864.7	13249.8	13810.6	14399.6	14822.8	26203.5	28646.9	20475.7	22370.1	17856.3	22073.6	17498.9	15103.6	22615.2
Unknown_205	11963.9	4069.19	4679.69	5547	4449.19	3081.5	3405.25	9098.31	2798.5	5733.56	9458.25	4988.94	1805.38	6610	1622.25	3293.44	2733.12	3517.81	2653.19	1254.69	3137.94	3052.19	3296.25	1342.31	1483.44	7617.44	3887.69	3268.06	4428.5	2024.5	12366.8	510.688	1716.44	1728.81	1880.38	1185.38	1278.75	1241.5	4476.06	268.5
Unknown_206	2778.56	1219.12	757	1630.31	1491.94	1564.88	1450.69	4440.06	1217.75	952.5	3503.25	3398.75	2820.88	1926.06	2358.44	2921.81	1289.25	2210.25	3598.12	3070.69	4090.88	3805.06	5225.5	4088.62	3527.12	1673.31	1202.94	747.25	932.562	1346.5	1570.44	2055.06	2655.44	3142.75	2222.62	2781.75	3179.12	2628.25	1238.88	3596.31
Unknown_207	2726.19	687.312	618.25	429	366.25	268841	212.5	11984.4	4495.25	1316.88	652.375	513.562	511.938	376.125	496	467.125	540	312.375	316.625	292.562	555.625	311.812	378.375	338.75	352.688	485.438	1596.69	329.938	254.688	401.375	5738.56	1775.94	1343.12	1044.69	1037.88	2906.88	688.938	2263.31	361.688	2657.81
Unknown_208	3486.19	923.875	2734.25	2872.5	2999.12	2232.88	1911.19	8331.75	2785.56	1514.19	1304.75	3579.62	2735.81	3316.44	1919.94	730.938	313	3499.12	1449.25	587.188	2920.88	1702.69	2565.5	1824.62	967.688	1400.81	921.062	2140.56	2196.44	892.938	3587.12	1482.25	639.25	1212.38	1119.19	2447.88	2343.94	822.938	1975.5	1342.06
M000035_A194002-101-xxx_NA_1934,12_TRUE_VAR5_ALK_Tyrosine (3TMS)	73301.1	223896	173308	111053	69650.3	75292.1	69136.5	14770.4	93866.9	289310	51317.6	152804	193982	279384	1154219	1691856	369686	540545	1267054	1224503	1482364	620023	1410425	1228065	997948	2752051	1848382	1154631	1950695	899043	383741	2306800	2166043	2260341	2125033	3612334	1396573	1056378	463315	2400465
M000002_A196002-101-xxx_NA_1947,97_TRUE_VAR5_ALK_Isoascorbic acid (4TMS)	15280.1	40150.6	4440.88	8798.75	46272	46418.2	10164.6	58180.6	12876.4	12794.2	15710.3	85095.5	31486.2	11480.1	37019.9	9389.19	13927.6	6657.75	7602.5	17398.8	17004	1266.56	10878.9	12573.7	5798.62	1149.31	4536.38	30392.7	4347.38	16100.9	535	7628.69	12355.6	26087.8	9423.62	5070.25	3879.38	5861.62	21421.3	2572
Unknown_209	2474.25	3235.69	2192.38	2538.62	3019.88	2815.44	3822.5	3382.94	3471.88	2650.94	1115	4894.12	4619.12	3202.38	4812.69	4015.5	2334.38	4608.06	5771.06	4716.62	6082.88	5493.88	6007.88	5840.94	6053.62	1477.5	3699.81	2477.12	2409.62	2728.19	2254.88	6352.31	6117.81	4035.94	3211.62	6807.38	5559.06	5086.38	3341.56	5905.81
M000000_A196004-101-xxx_NA_1946,84_PRED_VAR5_ALK_NA	538763	482469	240847	306778	449485	430570	607189	465011	527680	515294	922316	795326	770381	490098	749229	662083	734058	742833	868708	939782	957365	891980	930219	892887	1009780	184427	240612	236971	293127	406839	442478	954943	975273	637333	845282	722757	864714	794071	570086	968224
Unknown_210	2056.06	2030.62	2533	2676.38	4032.56	2026	3890.12	7924.19	3280.56	2023.31	4197.56	2873.44	3971.56	1749.5	2088.81	2494.12	1945.31	2033.75	1839.12	2006.94	2546.44	3167.56	2253.5	4661.75	2036.06	3548.25	2825.94	2189.44	2401.62	1950.31	4556.75	3227.38	2056.06	2653.75	4393.69	4039.06	3184.06	4448	3659.88	3071.12
M000598_A196001-101-xxx_NA_1952,77_PRED_VAR5_ALK_Gulonic acid (6TMS)	20573.2	21548.9	9455.88	21424.8	18762.1	41796.9	30844.7	58215.7	26523.6	16206.6	42226.9	51214.3	30127.1	10319.1	18984.6	20131.8	15509.5	34043.6	34834.2	35506.4	34070	31500	46354.7	49505.5	40244.9	15940.1	9062.81	12690.2	17945.2	17391.9	14966.7	37222.8	46694.4	34603.5	39008.5	19689.2	27314.4	21531.4	15972.7	34741.8
Unknown_211	47088.8	37530.6	33036.8	44706.8	41254.3	43715.2	39411.2	30417.6	39434.2	49830.2	53250.4	61209.4	63491.1	40846.3	32389.4	27900.3	49554.1	46255.4	40341.4	58602.8	67764.7	53738.2	55098.5	80272	37521.9	48474.9	26011.8	35714	46432.6	54041.9	35035.3	63377	34040.2	26547.3	44080.7	44544	56504.9	46135.9	46360.6	63073.5
M999999_A198006-101-xxx_NA_1959,24_TRUE_VAR5_ALK_Glucopyranose, D- (5TMS)	6626035	6747228	6124482	5386705	6517369	6456710	6955388	7003743	6945986	3689576	7534521	7662467	7162468	6983334	6600558	6942772	6931489	7763931	7682686	7383524	4884020	3985199	4050152	5513516	6145991	6335608	6673999	6438233	6301541	6820385	7218771	4508271	2578564	7096948	7698951	7707126	8015922	7881899	8245879	7909535
M000000_A196015-101-xxx_NA_1952,56_PRED_VAR5_ALK_NA	216397	217718	134445	167909	231548	227562	305706	182539	287400	281407	413506	423587	449062	254828	446762	403628	434248	400114	523208	554233	621244	559620	607681	577682	597097	83355.9	118216	129586	165236	228890	227791	580637	625486	388862	482140	445290	506879	469422	321190	620934
M000870_A197008-101-xxx_NA_1975,67_PRED_VAR5_ALK_Siloxane	216211	217589	134361	167748	231554	227388	305509	182234	287214	281240	413101	423380	448962	254745	446619	403433	434107	399878	522966	554039	621044	559399	607583	577504	596907	83181.8	118160	129434	165108	228788	227580	580497	625385	388711	481932	445287	506664	469335	321020	620819
Unknown_212	3396.69	234.25	901.25	1603.38	115320	1654.5	1251.62	5183.25	27477.5	19686.9	73169	44609.5	22594.1	151.75	5542	5081.5	2837.75	4108.75	8427	6296.94	10731.6	8264	8910	8757.5	4872.5	0	0	1035	1617.88	1659.31	4783.12	7295.31	10425.4	14552.4	7897.56	8552.88	11282.5	15322.7	4651.19	9590.88
Unknown_213	2017	2951.75	423.125	673.5	262.062	1102.75	1196.56	329.125	1230.62	3014.88	533.312	5720.44	2736.75	6001	8042	10115.9	4691.19	11134.1	10380.7	6117.12	4025.56	3418.38	2650.62	4145.06	5104.19	873.812	1615.75	545.5	2289.69	4721.19	795.688	1766	2365.38	8413.75	6915.38	9642.5	7671.31	6523.5	4034.81	6420.25
M000127_A198001-101-xxx_NA_1970,59_TRUE_VAR5_ALK_Indole-3-acetic acid (2TMS)	6261.81	7998.5	4141.31	2143.38	1525.88	1484.38	2628.38	2355.69	2698	5600.19	3135.56	3549.38	4340.44	2979.19	6106.81	10848.9	7553.44	8940.94	10661	5891	5874.44	4328.12	4575.31	3826.31	3534	12416.8	7969.75	8028.81	2755.88	4491.38	1800.38	3786.38	4892.88	4053	5724.19	6532.94	7066.81	5937.31	5491.94	7291.25
Unknown_214	3695.94	8886.06	15750.3	20419.3	31200.9	22842.2	18037	42761	30909.9	39143.1	21966.8	2339.44	10856.2	41969.3	34068.9	36577.7	42738.2	3345.56	21699.6	20115	29210.1	32518.8	37102	29718.6	24717.5	5158.19	6696	18760.4	23786.8	19479.2	39777.6	31070.8	48188.9	7931.31	13990	26688.7	25743.8	22999.3	31832.2	35575.5
Unknown_215	1765.25	1944.69	4965.69	4886.69	5989.75	3804.06	4785.19	3473.12	6185.81	1616.81	3746.06	5340.81	6328.44	4458.44	3922.75	3753.38	1757.31	5624.38	5128.12	3095.12	5538.31	4778.56	5856.19	6486.19	3191.12	962.062	3517.31	5288.19	3890.81	2909.25	4914.62	3436.75	2355.31	3816.44	3723.69	4845.75	5280.56	4796.38	8827.62	4218.5
M000425_A200006-101-xxx_NA_1987,66_TRUE_VAR5_ALK_Pantothenic acid, D- (3TMS)	25274.1	24624.5	14085.6	5673.56	5153.94	5057.44	5946.38	8377.12	5761.31	8481.81	8114.44	6110.94	5645.25	7406.62	12245.9	16030.4	11985.8	16285.2	17373.2	9216.06	8353.56	8403.31	7529.56	9292.56	10198.3	30517.8	16774.7	17107.5	8195.5	8614.88	11780.6	6674.06	7852.12	7474.75	10207.4	12690.9	13774.8	10450.6	9700.56	14532.9
M001033_A198011-101-xxx_NA_1987,02_TRUE_VAR5_ALK_Glycyl-proline (3TMS)	1114.88	1645.25	1219.12	1519.75	848.5	1222.94	2109.88	2851.44	877.562	1305.38	1680.69	1719	988.875	1834.31	6253.44	6190.75	3345.06	9185.94	16353.2	6060.5	8618.12	5270.62	5640.06	8449.44	9936.19	3832.31	7730.62	10403	9990.38	18650.4	7983.25	7914.5	17878.3	6765.19	13512.6	4773.25	8179.56	1868.31	3551.88	9006.88
M000000_A199009-101-xxx_NA_1992,22_PRED_VAR5_ALK_NA	1335.56	1011.88	1857.06	1675.56	1200.38	1231.56	1668.25	3029.12	2988.19	634.812	2902.44	2501.69	3268.81	453.375	250.75	376.75	565.188	654.875	497.25	812.688	302.625	962.688	979.312	884.688	361.938	387.75	397.938	999	924.875	421.312	1200.5	360.5	599.875	686.438	527.375	622.312	440.688	340.438	731.125	380.75
M000000_A200003-101-xxx_NA_1993,05_PRED_VAR5_ALK_NA	15139.4	15626.4	28856.8	22418.8	36665.2	19640.4	16547.9	38360.3	18348.9	1628.44	11215	4907.38	1882.19	3983	3256.31	2047.88	2084.06	3269.25	3574.5	1659.31	2091.44	1294.94	1849.06	1664.25	5241.19	18191.1	39734.8	58494.5	17985.1	9145	8882.19	2862.31	3271.56	1681.5	2779.25	2102.06	1815.88	1781.94	3002.69	2257.06
Unknown_216	1330.44	7842.31	1050.94	2099.12	1350.69	3947.5	6208.25	450.062	5765.12	30184.2	3119.69	13631.1	16433.6	13854.9	59489.4	53655.9	32335	28671.7	54037.5	46093.7	37096.8	59764.5	31031.7	37792.5	43784.2	1535.19	11471.3	3677.88	11714.4	26014.1	2996.75	44126.4	40027	37237.1	37102	41488	49511.1	38411.4	18923.8	47817.8
M000000_A201011-101-xxx_NA_2003,7_PRED_VAR5_ALK_NA	58179.8	73900	101168	90552	110447	94653.4	97542	101919	83020.9	57069.5	85268.8	89761.6	89839.9	72808.6	82956.1	203816	44228.8	93362.3	85015	60800.1	101727	75630.3	95987.4	90260.9	61544.4	81327.8	115174	122156	95188.5	78770	113955	92737.9	64983.3	79268.7	83930.5	115449	114815	85917.1	107698	89457
M001036_A202011-101-xxx_NA_2029,5_TRUE_VAR5_ALK_Lysine, 5-hydroxy- (4TMS)	142757	216160	330532	272118	331076	252860	291968	259948	174262	111617	203248	105666	141384	113426	109178	116706	105611	117836	106872	92268	98919.1	86179.5	99996.3	128979	85147.6	292871	426174	400360	292769	219638	323266	139504	140860	129281	163797	147828	183932	183599	260050	154230
M000000_A203003-101-xxx_NA_2014,18_PRED_VAR5_ALK_NA	229795	269020	53760.5	80408	131400	169458	289728	118801	179432	288011	572397	205499	255539	131689	300761	355361	530846	210580	349127	560099	270367	354048	266112	333030	616804	98647.4	114775	55213.9	93563.7	198068	136210	483090	664075	233455	390168	191378	285938	371169	173064	419843
M000000_A203005-101-xxx_NA_2019,51_PRED_VAR5_ALK_NA	45022.5	55001.5	9444.12	16053.3	25446.1	28842.9	56196	23145.4	5540.69	18879.1	111853	34102.5	13393.8	5281.12	5993.38	70813.7	30524.7	10943.9	10154.9	8302.75	9714.44	11693.5	7747.44	6534.81	35030.9	20333.5	24515	9779.5	9646.31	14503.6	28197.4	66260.8	35171.2	10610.8	7693.19	7368.62	8056	6985.88	6047.25	5457.44
M000000_A203010-101-xxx_NA_2018,15_PRED_VAR5_ALK_NA	38222.9	32118.2	12566.1	14830.8	13668.6	22010.6	18788.4	17652.8	8679.56	5013.75	16722.3	8749.62	8290.62	2166.62	4735.44	6397.06	5030.31	5825.06	6822.19	5266	3965.19	4045.06	3966.12	4456.19	5588.31	9344.06	14572.8	4525.19	6048.12	7350.12	8732.62	3699.31	4926.75	3778.69	3908.44	2824.62	4116	3292.44	5466	4846.44
M000000_A201014-101-xxx_NA_2017,42_TRUE_VAR5_ALK_Xanthine (3TMS)	125.438	167.5	127.562	79.125	85.375	119.312	111.25	99.3125	57.0625	37.125	75	142.375	77	43.3125	1206.25	16575.2	1360.75	155.188	4365.56	9141.75	6002.31	7095	12362	12829.1	11878.8	65.25	42.75	141.312	67.75	315.25	46.5625	26406.8	38028.7	11258.2	33947.1	38606.7	16995.8	31202.1	59.5	35764.8
M000000_A203013-101-xxx_NA_2030,29_PRED_VAR5_ALK_NA	2639.5	4021.94	7354.25	5476.19	7434.44	5298.12	7504.25	24234.2	10468	5586.38	9903.31	6484.5	7003.5	15237.9	10307.9	10153.9	7648.75	8521.56	7302.25	5210.31	6577.12	6341.75	7135	10243.1	5604.31	4914	7273.56	8231	5942.44	4970.06	10645.9	6488.06	6480.12	6639.19	9619.69	9311.19	8371.81	8687.75	11323.2	7368.75
M000000_A203019-101-xxx_NA_2028,89_PRED_VAR5_ALK_Hexadecenoic-acid_2_1TMS	22043.4	39147	24484.8	43867.1	313783	18375.2	26973.5	89128	33545	21886.6	72227.6	24013	80658	40507.9	21597	14402.4	20074.4	7730.75	5548.75	16740.2	39956.3	86238	28924.7	39663.5	27242.2	45634.2	10043.9	9259.06	22735.7	9142.75	82949.7	53796	8566.44	17345.1	25675.9	26995.2	17007.9	51513.8	22049.2	5050.94
M000000_A204004-101-xxx_NA_2034,64_PRED_VAR5_ALK_NA	997	3195.12	2942	2613.06	5273.19	3488.38	2891	5066.19	4180	573.5	1309.06	1269	656	656.562	1008.06	2338	2083.25	504.875	613.812	270.625	221.375	267.062	254.875	533.438	855.875	874.938	6551.38	7470.56	2704.56	1362	570	575.125	614.312	251	425.188	248.25	402.312	313.438	573.438	329.688
Unknown_217	1769.88	2162.81	4298	3352	5655.44	2953.19	3426.56	1913.94	2748.62	1733.62	1930.88	2785.12	2902.69	1878.12	3993.81	4388.62	2720.06	3440.38	3759.12	3709.62	4192.06	3396.38	4297.94	5139.25	3869	1708.38	2715.12	4477.31	3021.56	3293.38	2746.88	3030.19	3772.12	3222.12	4572.56	4825.88	4503.88	4410.06	4058.44	4704.12
M000483_A205001-101-xxx_NA_2046,19_TRUE_VAR5_ALK_Hexadecanoic acid (1TMS)	365956	382324	739658	444730	1326625	346647	1367677	795082	545347	355165	615783	437848	746239	354590	833972	980516	401330	334730	299142	357037	499790	755876	450349	1937984	386025	411036	270576	218828	259256	311003	586465	504217	320643	367772	1991719	1669851	510311	620237	489945	465286
Unknown_218	5268.94	6008.25	9960.56	6015.75	16009.3	5204.69	17675.9	6506.5	7271	5203.31	8477.25	6706.62	9835.19	5267	13589.5	17362.9	6396.25	9704.88	8022.69	5269.81	6842.12	6822.94	10831.4	23654.8	10462.1	16278.6	27640.2	11503.1	6407.94	6969.69	7881.12	14212.9	13941.2	11888.8	26179.9	24287.5	20588.7	18203.1	7156.44	26286.5
M000747_A203007-101-xxx_NA_2057,85_PRED_VAR5_ALK_Heptadecan-1-ol, n- (1TMS)	59522.4	27434.1	26709.1	31936.2	26193.4	27868.8	10751.3	29126.8	3999.12	5928	6510.81	13204	10066.2	4929.81	2415.25	1626.06	1672.5	8780.12	10571.4	9422.25	8571.62	7502.12	4186.31	2588.56	4650.75	105625	25123.3	20512.9	49226.2	7407.88	50527.6	5033.06	6247.31	2294.44	3072.88	1752.5	1829.44	2446.62	8201.62	2779.06
Unknown_219	745.938	8302.19	4954.75	5277.38	1977.69	9159.31	3916.75	7791.31	1711.69	1887.12	1142.81	9329.62	3251.88	10113.5	4466.75	4196.75	5145.06	15095.9	8046.38	7979.75	8113.25	4655.12	5191.75	7490.5	5939.5	3109.88	7879	6419.38	1873.38	1523.75	1354.38	2468	2461.38	2573.38	3406.5	4301	4863.62	5562	1044.12	4339.38
Unknown_220	148.938	99.3125	155.75	87.375	84.3125	125.75	153.438	164.062	147.375	667.312	111.062	380.688	1001.56	426.938	943.438	1632.06	1217.56	599.375	1107.25	2394.12	2009.12	3264.94	1620	1866.31	1173.69	110.812	119.625	379.25	277.438	180.062	182.062	1390.69	731.625	1385.88	1506.94	2203.56	1746.56	1775.12	374.75	2210.12
M001042_A207012-101-xxx_NA_2072,25_TRUE_VAR5_ALK_Glucosamine, N-acetyl- (1MEOX) (4TMS)	327.438	310.875	261.25	464.062	419.125	246.188	219	2198.69	481.062	305.938	352.375	354.062	350.438	75.6875	785.125	10886.9	1309.81	186.062	1190.44	794.562	4576.12	1071.44	1097	3107.56	543.688	322.125	715.812	256.688	347.812	544.312	429	5599.62	17709.6	2936	4539.62	6287.12	4168	4113.5	214.938	7310.19
Unknown_221	1591.06	1600.94	11406.5	17020.8	20827.4	8340.12	5574.31	16251.5	12419	2274.25	2030.69	1346.62	4020.69	13356.9	8252	4673.5	1835.31	1063.75	5026.5	2693.62	11364.1	9769.88	13116.8	7437.56	3718.88	418.875	1721.12	8879.56	11041.8	4458.44	14686.6	5448.38	4165.38	2187.44	1738.06	6490.56	4981.62	2792.81	6753.38	4247.38
M000000_A209004-101-xxx_NA_2078,56_PRED_VAR5_ALK_NA	2407.06	3761.19	421.75	768.438	1049.94	1798.12	3553.44	30379.4	17063	4491.88	11681.1	3836.56	2046.38	5050.94	6978.56	5216.06	14015.8	1720.31	3420.44	9912.25	34060.6	3548.31	5919.75	3059.94	10385	1655.88	1582.25	483.125	38249.4	2614	81632.7	6377.06	13228	35797.8	4490.25	1506	29518.8	4964	1741.5	4847.31
M000000_A209012-101-xxx_NA_2089,04_PRED_VAR5_ALK_NA	4670.12	6578.5	2155	2581.44	2757.25	4210.44	8680.75	5310.94	5173.38	9684.12	14804.1	11463.2	13140.2	2708.38	12818.2	16757.3	15552	17007.7	18797.9	31366.5	26575.6	30933.6	18344.2	18555.6	11214.6	4693.81	2060.12	3445.88	3688.19	8012.81	7557.94	11361.2	10216.4	12989.8	14148.3	18614.7	10906.4	11543.2	5385.25	16327.1
M000060_A209002-101-xxx_NA_2080,23_TRUE_VAR5_ALK_Inositol, myo- (6TMS)	768373	630803	344064	434968	470592	574135	396037	658112	181342	190663	347727	264397	182500	91327.5	121738	166654	128000	174192	190871	164456	162844	151688	151856	156468	174761	500358	337774	210670	397766	322547	553050	186685	176430	168947	235756	137956	140026	135004	281876	149306
Unknown_222	738.5	1272.75	526	698.875	770.625	895.625	1059.88	17287.5	2635.75	2709.19	1361.62	2500.5	2179.12	2117.75	8446.81	17057.8	10875.2	5394.38	11157	15871.3	7027.81	9135.25	5795.19	7751.31	11479.4	1135.75	943.688	546.125	719.562	6915.81	2120.12	6715.06	13472.4	7344.5	9943.69	6278.88	6645.88	7053.69	2048.38	9492.38
M000770_A211016-101-xxx_NA_2098,45_PRED_VAR5_ALK_Xylulose-5-phosphate (1MEOX) (5TMS) MP	5568.62	2277.56	1721.81	1948.62	2353.81	1592.19	1579.75	3242.56	824.438	794.812	1574.56	1863.88	324.75	1213.81	827.188	504.875	730.375	607.188	857.125	574.75	821.625	496.625	713.312	610.625	1125.5	1840.25	2566.25	726.938	1106.62	497.938	1506.25	616.312	773.375	269.5	782.375	551.062	375.125	345.062	1397.81	404.5
M000699_A211006-101-xxx_NA_2094,62_TRUE_VAR5_ALK_Uric acid (4TMS)	43.875	46	290.5	104.062	422.312	60.3125	83.625	104.875	119.938	43.5625	41.3125	71.1875	72	40.0625	4500.25	71823.4	6736.25	2248.31	42348	55112.1	84288.9	65971.8	96894	79058	89667.6	29.9375	45.1875	157	256	1571.31	30.9375	103495	144716	92839	145882	145078	118274	143067	105.062	159007
Unknown_223	848	3216.31	357.938	511.812	1704.38	1298	1398.69	99.0625	1205.56	1018.5	2535.19	5032.5	4366.44	1329.88	2619.19	2635.44	1778.31	2586.31	3983.31	2758.81	2801.75	2970.12	2906.75	3060.38	2090.19	63.5	726.625	970.562	1427.31	2290.44	1068.06	3013.81	2539.56	2286.56	2422.5	2748.12	2871.94	2553.81	2270.56	2704.06
M001040_A211019-101-xxx_NA_2116,25_TRUE_VAR5_ALK_Indole-3-acetamide (2TMS)	13795.9	19275.4	8423.06	32718.4	11982.8	17523.3	28370.4	18069.8	12742.2	43498.9	13646.6	9464.88	8724.12	15167.1	22407.2	13157.2	30562.1	4266.5	7546.5	21738.3	14921	63716.2	25358.7	43145.3	18773.8	16990.8	21881.6	4124.88	4542.88	12333.7	9725.12	3972.12	3590.44	4484.62	5340.31	1908.69	3446.69	5515.31	2802.88	1752
M000700_A212005-101-xxx_NA_2111,35_TRUE_VAR5_ALK_Glucoheptose (1MEOX) (6TMS) MP	1656.88	2838.69	2705.5	2021.88	2947	3133.5	4269.31	1675.38	3842.75	3192.06	4362.56	7500.06	6162.25	3870.62	7132.62	6320.12	5585.75	8354.06	10625.2	10998	11541.9	9909.94	10412.1	10054.4	10140.5	1816.44	2083.56	2314.56	2442.56	3785.44	3075.81	9229.75	8410.44	8212.38	9695.56	9549.62	10524.6	9122	4486.31	10610
M000770_A212011-101-xxx_NA_2111,23_PRED_VAR5_ALK_Xylulose-5-phosphate (1MEOX) (5TMS) BP	14728.2	10624.1	7278.5	9264.75	10088.5	9692.81	8938	14657.9	2414.69	3096.31	6957.19	5632.06	846.562	2704.88	2118.5	1611.38	1638.12	1921.69	1940.88	1342.69	2015.88	927.125	1842.75	1584.5	2700.06	13743.7	8945.75	4776.06	6258.56	3725.94	11022.3	2034.75	2936.5	890.875	3498.94	1220	1441.31	1055.5	5050.69	1189.44
Unknown_224	15840.6	26006.2	53887	30227.6	57182.2	39068.7	64340.8	2082502	341243	164334	159541	114096	110394	765136	386722	238243	143277	126373	112973	96226.6	98345.1	92049	104468	133987	46855.5	29966.4	30076.7	35010.2	31419.1	45842.5	450875	177794	149754	113425	148364	148924	112506	114223	119385	113922
M000870_A212009-101-xxx_NA_2117,48_PRED_VAR5_ALK_Siloxane	3108.88	3810.5	32684.6	3106.12	29662.2	3021.38	22082.9	3967.19	3887.06	2959.81	3163.81	2187.5	1987.44	2859	17312	16049.6	3657.31	2387.88	2190.62	3323.5	2290.81	2515.62	2667.81	20433.8	3736.25	3988.69	5716.38	5111.19	3136.38	3897.62	2755.5	2048.75	2599.75	2407.44	17286.9	20013.9	2728.5	2916.5	1974.38	2391.38
Unknown_225	759	1187.62	6233.56	2256.69	7122.88	5031.62	16735.3	746.25	78	1591	6648.88	10231.6	11812.6	49	4135.75	9016.81	7675.12	17997.2	16103.8	13695.6	12992.4	10466.3	13790.2	17364.4	10980.3	1580.5	1149.38	3455.31	2857.19	6042	191.25	3295	6429.62	9907.25	25261.8	20610.9	20543.7	17928.1	18503.2	15713.1
M000000_A214003-101-xxx_NA_2127,28_PRED_VAR5_ALK_NA	3631.56	3203.69	1941.75	2384.94	2007.62	2925	3556.12	2853.19	4339.5	4800.62	2425.06	3397.31	5032.56	2048.38	4868.44	3840.5	2806.19	2958.56	4563.12	5056.5	5280.12	4278.88	5695.5	4652	5243.62	3765.12	3167.06	3135.06	2843.62	3879.94	3992.25	6679.69	7196.44	5927.5	6250.06	5039.31	5046	5243.62	3184.06	5658.5
M000099_A214002-101-xxx_NA_2132,12_TRUE_VAR5_ALK_Guanine (3TMS)	14848.2	10086.5	9160.44	8583.25	7230.56	6433.75	8671.06	4062.12	5264.38	3289.06	2106.81	4311.56	3513.38	4663.31	10877.1	16807.2	5553.5	4872.81	5446.19	6286.94	4834.06	4664.94	6232.62	8895.12	15134.5	10170.2	8048.94	9195.25	9027.38	5774.5	4860.56	6336.94	7698.06	6991.81	402.188	10086.1	9207.88	8645.75	2400.62	5303.69
Unknown_226	282.188	516.938	2292.62	1591.12	2762.81	1433.06	2864.31	550.688	2020.25	392.5	1854.19	4797.56	1685.31	1018.06	1675.06	4860.5	13460.8	2268.81	1631.88	4472.19	1559	1227	5252.75	3221.69	2781.31	496.938	1009.44	3961.5	1110.12	1505.06	677.75	2739.81	5329.38	2986.19	5459.94	3137.25	4190.88	11534.3	3397.69	6457.81
Unknown_227	3792.38	5255.94	1531.75	2063.25	2245.94	3241.88	7414.25	3373.06	3715.31	5054.62	7803.94	7605.94	9341	2349.88	9852.38	10778.9	4687.06	12641.6	12661.8	18266.3	18385.4	22161.1	12052.9	14138.4	6269.81	3874.62	2282.25	2616.06	2830.81	5471	5561.62	6830.62	4071.44	8460.12	8511.38	11840.8	7382.69	7330.12	3755.69	9769.12
Unknown_228	2735.12	3338.56	14537.9	10780.7	9987.12	7039.69	5135.5	6859.75	8478.19	4142.69	3048.31	9107.12	8408.81	8797.25	5915.5	3915.75	1843.94	12048.4	7467.69	3870.94	9353.94	6732.31	9924.06	8035.75	2584.44	3145.75	3524.62	14993.8	8374.62	4954.62	8382.44	4673.12	2626.19	8117.5	5379.62	12429.1	10813.5	7735.69	14252.1	7258.88
Unknown_229	2588.5	1533.06	1482.75	1127.94	1872.12	1248.44	2038.38	1443.56	1733.88	603.5	1491.56	3082.38	3371.56	1299.25	2201	2361.19	2192.88	1885.56	2092.56	2377.62	2975.25	4147.38	2756.5	4207.88	2461.12	491.562	696.938	511.25	634.188	894.312	860.875	1433.69	1303.75	1399.75	3146.25	3572.62	1615.94	1211	1107.69	2028.75
M000000_A216003-101-xxx_NA_2147,65_PRED_VAR5_ALK_NA	2268	2842.31	2384.25	1388.75	1631.75	2075.81	2976.56	1870.56	2273.25	4339.81	4722.56	3392.62	6984.06	963	5382.25	6614.25	5148.94	13127.6	7943.81	12954.8	15002.5	17120.4	10767	9829.75	5137.94	1304.06	1391.88	1665.38	4380.38	3271.44	2952	5472.38	4798.56	13455.8	5920.06	8290.12	5151.44	5363.75	7328.19	6498.56
M001046_A213019-101-xxx_NA_2131,48_TRUE_VAR5_ALK_Tyrosine, N-acetyl- (2TMS)	578.438	1417.62	1381.25	1003.06	818.688	1456.44	1304.75	622.938	1580.62	4651.62	1468.81	2074.06	2695.56	2374.94	2935	2806.88	3246.69	5104.81	4848.56	6821.06	4950.12	2965.81	4090.25	3761.88	4137.81	4609	5170.25	3508.44	4994.38	3443.19	1962.88	5800.12	4468.56	8436.19	9593.56	7995.12	4894.31	4701.06	2725.31	5844.88
M000000_A217004-101-xxx_NA_2161,76_PRED_VAR5_ALK_NA	44526	62436	9297.25	10829.2	7235.62	19838.1	48347.6	5626.31	21562.5	23962.4	27595.2	80701.5	44858.1	26618.1	62421.3	76964.2	60137.1	124147	89316.8	85674.4	29412.1	30545.9	31697.5	44754.8	43041.8	28371.1	18950.1	9671.62	20021.1	42602.8	13031.8	18994.1	8211.5	62795	83432	57707	54920.3	44550.1	36565.9	81161.2
M000484_A214005-101-xxx_NA_2144,58_TRUE_VAR5_ALK_Heptadecanoic acid (1TMS)	3016	2298.56	10440.2	3340.12	11040.5	2860.5	16243	8537.44	5755.25	3484.12	5870.12	5041.56	5883.81	2566.5	11091	12522.4	4029.38	3570.81	3664.25	3973.25	4928.81	4692.31	3993.38	27721.4	2716.62	4993.5	3477.12	2612.5	2323	4068.5	5208.94	5310.81	3826.25	4570.5	24367.4	20434.4	6012	6847.06	5402.12	6562.06
Unknown_230	813.812	321.312	779.688	1958.75	1487.56	264.375	622.438	7696	73.5625	92.25	113	254.75	190.562	110.938	187.625	244.375	165.375	359.75	363.812	257.75	139.625	93.0625	101.75	194.688	193.938	10576.2	875.5	392.125	626.25	250.688	468.75	85.8125	63.5	271.25	262.375	217.562	263.062	166.938	145.75	236.562
M000000_A217011-101-xxx_NA_2166,02_PRED_VAR5_ALK_NA	1224.81	1819.88	758.438	787.812	720	1590.5	2643.69	1395.81	1837.81	1853.62	4606	4128	3121.31	3766.25	11616	13008.1	9383.56	18575.1	17885	26106.6	17370.1	17526.2	9383.56	12031.7	8856.56	6341.88	4682.69	5204.75	8653.88	20395.4	13373.5	11569.6	11235.4	18651.3	19953.3	21192.1	18451	15373.9	11857.7	19386.4
Unknown_231	1675.56	3723.75	6197.38	8967.12	13843.2	9123.12	6995.62	14866.9	11537.4	12362.6	6615.69	641.562	3349.31	14454.6	11689.2	11010.2	11287.9	3026.38	6082.12	5233.38	9832	10965.6	11759.1	9824.94	8078.81	2239.44	2893.19	6989.5	9481.75	7010.38	14793.1	10611.1	13719.8	2387.06	4689.81	8716.5	8653.88	7672.62	9473.88	11041.7
Unknown_232	424524	509339	784128	614657	780169	555749	674351	2824947	1233500	772844	1163844	678501	721890	1841592	1288883	1206553	970377	963053	819721	656727	715009	617602	711545	905178	587102	697472	864266	871810	625648	484218	1322563	837806	827875	656070	807093	745171	794492	750376	1195331	735389
M000000_A218001-101-xxx_NA_2172,68_PRED_VAR5_ALK_NA	10379.8	16066.2	187525	11239.1	159631	10445.5	19470.4	696394	302539	34058.3	39667.4	45234.7	40144.9	454313	31386.1	85128.4	28208.5	33237.2	40258	67438.5	69112.8	83735.9	48633.7	45335.4	22590.3	20397.9	80517.6	30696.2	8324.75	14135	337886	21516.8	33437.9	30560.4	29641.5	37979.6	19772.1	25956.6	284444	34015.5
M000834_A218002-101-xxx_NA_2173,41_PRED_VAR5_ALK_Glycerophosphoglycerol (5TMS)	5748.5	3914	4194.56	4193.5	3621.81	3864.81	3000.12	7390.19	3401.56	5235.94	2991.81	5333.19	3844.25	8321.31	11331.8	3643.19	4066.25	8953.31	10646	7811.5	12059.6	7489.5	12241.3	8341.06	7137.25	6090.88	7677	5794.69	5958.81	6524.06	8235.12	3289	3290.81	4079.81	4727.12	5959.38	5907.12	4968.62	7153.56	5110.69
Unknown_233	783.625	1562.81	582.875	420.125	356.375	883.125	733.688	373.562	802.875	1946.69	1349.31	1273.81	1441.88	2978.75	4537.94	5778.25	3480.81	4773.38	5530.56	4089.06	3224.44	3509.44	2838.12	3223.38	2956.12	2455.94	5011.88	2618.44	2761	3613.06	1403.94	2318.94	3384.88	3507.44	3812.44	3568.88	3165.81	5028.94	3533.88	3843.62
Unknown_234	1855.44	2416.31	749.875	1289.25	1488.19	1954.62	1805.31	1764.38	2200.69	1925.19	5019.94	2817.56	2646.31	2674.5	7697.75	8554.56	7594.56	10562.6	11079.4	18505.2	14185.6	16676.8	7899.19	9634.56	7195.19	3633.31	2072.44	2435.56	3790.88	7651.62	8043.25	8233.94	7985.31	12144.6	11400.8	13705.9	7990	8949.69	6136.38	13458.6
M000853_A217017-101-xxx_NA_2174,38_TRUE_VAR5_ALK_Indole-3-lactic acid (3TMS)	14366.4	11637.6	8255.56	7739	3797.19	6978.44	14057.9	6447.94	9828.75	17246.3	8230.56	12689.5	12317.1	19281	42493	51898.2	29397.9	40502.5	50998.2	34105.1	37273.2	40164.8	34328.2	40404.4	32415.1	98556	40676.1	33394.6	27752	35817.7	27292.8	26843.9	33704.9	34631.6	38405	28741.6	27021.9	28383.1	20906.7	33445.4
M001172_A217018-101-xxx_NA_2176,05_TRUE_VAR5_ALK_Glyceric acid-2,3-diphosphate (5TMS)	12841.6	1669.06	3897.38	3365.12	2687.12	1919.69	2170.62	4299.75	1484.94	2316.69	6327.56	1539.5	1839.81	3583.44	5338	1938.06	3061.81	2230.5	2022.94	1198.06	952.5	1037.56	4994.25	4804.31	3221	47219.2	3466.62	2080.44	4200.31	3036	19843.6	1241.81	1408.62	1769.94	4667.25	4228.56	2714.19	2424.25	5947.19	2306.06
M000000_A220003-101-xxx_NA_2189,45_PRED_VAR5_ALK_NA	12570.1	1383.62	3897.38	3205.12	2687.12	1919.69	2170.62	4299.75	605.5	552.5	6108.94	1503.56	1839.81	1544.69	1394.75	1434.62	699.375	2230.5	2198.25	1661.69	1982.38	2194.44	2491.38	4753.31	781.875	46631.9	2374.44	2040.25	4200.31	3036	18987.4	1037.19	608.188	1769.94	4667.25	4170.88	2918.56	2451.5	5947.19	2550.38
M000870_A219007-101-xxx_NA_2188,76_PRED_VAR5_ALK_Siloxane	4972.62	8006.94	1431.94	1575.38	2143.38	3310.19	5874.31	3116.06	3500.88	3629.19	4997.75	11868.2	5566.81	18266.1	35916.4	42460.8	26757.7	76585.1	55310.8	50801.9	13474.1	12738.9	12530.1	20905.1	25784.1	15180.4	19280.9	6603.44	23463.6	61323.1	11628.4	15483.9	7007.19	57975.9	84654.7	37743.6	64641.8	38907.6	38384.2	77290.1
M001173_A220007-101-xxx_NA_2203,71_TRUE_VAR5_ALK_Cystineamine (4TMS)	263.188	750	470.125	263.438	275.25	381.688	800.875	628.375	208.938	529.5	1216	2239.69	2646.06	458.438	7484.69	36669.3	36150.1	8802.38	20168.2	31100.7	8578.19	16592.9	6408.94	9419.5	27854.8	689.375	290.125	228.125	324.688	2890.81	554.688	11258.2	26120.2	17697.1	20742.9	17068	24858	26796.8	3035.5	30226.2
M001050_A219009-101-xxx_NA_2197,08_TRUE_VAR5_ALK_Indole-3-pyruvic acid (1MEOX) (2TMS) MP	3063.81	2306.75	20796.3	4322.38	23220	4125.25	38355.9	8384.5	4757	2804.12	3649.25	6265.38	6187.25	1136.12	11891.8	9313.5	4340.56	4543.12	3525.31	2445.44	588.75	4211.69	3808.44	20078.8	3867.31	1834.12	3490.5	2612.38	4642.31	5647.88	4855.44	3052.94	2574.5	5597.19	21606.6	19156.9	5556.19	1173.06	3060.31	3841.75
M000012_A217014-101-xxx_NA_2185,81_TRUE_VAR5_ALK_Tryptophan (1TMS)	18238.3	16592.2	8059.44	8720.56	7465.75	8855.81	8126.62	9971.12	11845.2	8531.44	8179.19	6803.56	6108	14173	28301.2	10205.2	10593	6774.38	12298.9	5381.94	10389.1	8896.38	8861.56	9528.44	7405.75	27439.5	25784.3	16250.7	29178	26742.1	18334.8	8535.19	7993.31	6520	6085.75	6820.94	4983.81	5485.25	8835.5	6485.44
M000000_A221004-101-xxx_NA_2197,89_PRED_VAR5_ALK_NA	182098	103486	165373	275442	219651	217691	189270	254697	246741	70598.1	137658	373432	339779	131601	141936	152273	85608.6	217136	224729	176207	295406	259883	301251	263913	125699	86276.1	124080	131864	277848	205946	279357	229756	150611	339091	253259	253690	229941	176746	220551	219075
Unknown_235	3412.44	2159.75	3068.19	5070.75	4323.31	157.5	3810.31	4899.56	4590.75	1378.19	82	7288.12	120.125	2534.5	2703.75	3082.62	1634.06	4220.69	4590.5	3569.69	5885.25	5102.19	5911.19	5077.44	2426.75	1557	2071.25	2626.75	5029.94	4078.31	5568.75	4326.69	2738.75	6493.25	4974	4838.44	4311.62	3382.19	4268.69	4165.19
Unknown_236	127208	133505	104437	107583	102581	105721	107027	109294	115461	119766	119364	116896	115499	97491.8	113666	114025	118073	118094	117590	115519	117063	119985	115568	111374	113751	126020	120967	107068	109562	112080	113549	115040	117430	115577	113260	114951	121056	118216	115645	117536
Unknown_237	8141.44	10805.2	2322.19	3449.94	3164.62	5100.06	13006.1	3370.81	7595.44	7392.06	14948.1	20583.3	20110.4	4050.25	18484.7	18810.3	10321.4	26415.2	26917.7	31191.6	33281.5	38485.4	23622.7	26382.1	9895.5	4294.56	3771.81	4018.44	5940.38	13123.8	8022.56	10999.6	7986.38	19435.8	16885.2	25621.6	15791.9	13925.9	8764.94	18647.1
M000552_A223008-101-xxx_NA_2219,02_PRED_VAR5_ALK_Octadecadienoic acid, n- (1TMS)	47715.1	38011.8	145436	54552.2	224148	53500	316438	144990	74247.3	60878.8	98117	52172	96479.5	42480.4	182356	220758	85261.6	65059.5	53406	64653.8	72411.8	99353.6	79396.1	493607	57422.5	67307.5	41475.8	25640.4	37195.8	50389.6	69420.1	78505.7	56165.5	53234.5	475502	392384	83956.9	94413.4	77438.1	77073
M000012_A223002-101-xxx_NA_2214,69_TRUE_VAR5_ALK_Tryptophan (2TMS)	724606	987059	419292	306215	230535	519639	442622	248216	595997	1124885	657565	798232	956961	1402986	1772916	1914381	1472684	1414687	1935584	1309365	1432917	1289483	1322058	1419052	1327595	1599968	1774709	1019621	1354917	1907367	776212	839274	1361761	1353558	1409574	1428239	1276789	2089004	1478177	1928714
M000486_A222001-101-xxx_NA_2221,65_TRUE_VAR5_ALK_Octadecenoic acid, 9-(Z)- (1TMS)	206115	203164	342158	260049	807122	183260	504462	420520	204549	123776	309482	153762	372309	181352	335803	345629	182104	171020	109814	175760	248152	390266	219861	759555	183424	296541	117627	81527.4	134345	78270.1	268721	229201	82782.5	134658	647625	666053	190883	259885	178720	107445
M000487_A223003-101-xxx_NA_2225,44_TRUE_VAR5_ALK_Octadecenoic acid, 9-(E)- (1TMS)	1697.5	2255.56	552.062	552.25	2307.31	933.75	1768.75	856.625	1120.62	1247.44	1633.94	3720.12	1847.5	4783.31	10024.3	11864.1	7625	18165.4	14155.2	14827	4238.5	4479	3539.25	5694.5	6977.5	3010.19	3189.25	1386.44	3609.62	10190.2	2810.88	3887.38	2166	15321.9	20743.1	11765.3	11474.9	9683.31	7429.12	20145.7
M000551_A222006-101-xxx_NA_2210,49_PRED_VAR5_ALK_Octadecadienoic acid, n- (1TMS)	489.75	1667.81	3939.56	449.188	19874.2	832.625	2938.94	2305.44	1786.12	2213.5	3081.44	1109.31	1702.5	2027.44	3275.44	4223.19	3391.56	1301.88	2011.25	4596.56	2341.62	2735.06	3204.81	6586.81	1332.56	2961.38	1031.38	442.188	482.062	1201.44	1730.75	2301.31	2760.06	1601.31	4630.12	4855.38	2431.62	2707	3046.12	4042.25
Unknown_238	3420	3709.5	1115.75	1985.56	2409	3185.75	4889.31	1878.25	4041.56	3051.69	7833.19	6147.62	5894.88	1715.12	2687.12	3710.75	4040.25	4541.94	3721.12	6386.12	4264.75	6666.19	3704.31	4762.62	1871.31	1545.31	1639.62	1194.44	2953.69	4363.5	3847.25	1860.5	1712.56	2600.81	3516.31	3978.44	2506.5	4082.5	3480.12	2962.31
Unknown_239	1548.19	2017.38	766.188	1140.06	1523.5	1454.62	2850.31	2196.12	2276.56	1619.69	4437.88	3675.25	3011.38	4199.06	10666.5	11647.5	5706.69	15611.2	14918.6	22159.9	18941.8	21908.7	10079.2	13973.4	8315.06	4387.38	4501.06	3503.06	5473.06	13378.9	12707.3	9924	6387.62	15538.6	16104.8	16355.4	10870.9	12039.9	9477.69	16990.6
M000870_A225011-101-xxx_NA_2256,43_PRED_VAR5_ALK_Siloxane	2854.12	3163	34330.9	2771.25	31654.1	2505.12	24922.3	5701.06	3034	2210.88	2667.88	2038.94	1911.38	2033.12	20468.8	21277.1	3536.38	3845.81	4733.56	6279.25	6055.31	6796.56	4405.81	30703.5	4538.88	3416.56	5296	4656.94	3344	5216.06	3230.25	3855.69	4684.19	5245.38	23961.9	26686.6	5364.38	4853.12	2809.38	5629.19
M000000_A224002-101-xxx_NA_2226,56_PRED_VAR5_ALK_NA	93529.6	99622.2	293200	76842.9	372331	114816	264460	275581	163489	182801	248142	175580	215528	53863.9	370218	410394	149289	212758	271780	377763	400761	415512	251074	719485	174854	148353	115536	101018	103329	233695	166916	238932	295299	304240	674918	604380	273587	256193	134804	338998
M000485_A225002-101-xxx_NA_2243,45_TRUE_VAR5_ALK_Octadecanoic acid (1TMS)	222401	166750	571194	236679	746971	200927	781117	520255	422041	322491	448523	309553	390488	203125	679054	753437	345810	233968	262069	283516	350435	341177	346162	1467741	256791	258589	189463	171659	126885	263081	325881	344579	341997	276746	1355176	1202493	380681	383535	365458	536141
Unknown_240	1244.56	1242	664.25	1062.56	1383.94	1334.62	2238.56	1854.06	1839.75	2576.44	4700.5	2565.38	3065.88	2978.62	9928.69	10327.3	8351.38	9705.06	13489.9	22217.4	23947.9	27497.8	13992	15493.5	10339.3	1848.19	2438.31	2251	4429.69	8015.5	8449.75	12978.6	13617.2	16737.6	15842.7	15154.2	10424.8	12051.5	6162.62	17584.2
M000000_A224010-101-xxx_NA_2234,73_PRED_VAR5_ALK_Palmitic-acid-amide_1TMS	448.562	76.25	4362.12	425	4672	508.938	13642.9	1113.12	1010.5	530	893.688	683.125	34	524.438	13645.5	22535.9	1245.88	823.062	929.625	1119.31	983.188	1052.12	1111.19	39901.4	1442.31	483	514.688	436.875	380.938	1009.19	623.062	828.375	1024.44	916.875	56196.2	51511.2	1592.06	1365.56	873.188	1443.56
M000000_A222008-101-xxx_NA_2224,48_TRUE_VAR5_ALK_D222462	29503.7	35392.4	5728.56	8098.25	6426.56	16690.6	22291.3	7756.12	17996.4	15042.8	24607.8	46704.7	28786.1	13104.9	15104.9	31953.4	24175.4	34859.5	25456.2	27591.3	10801.2	10645.8	10031.6	17146.7	9955.38	15135.9	11298.5	3975.94	11759	19806.6	8772.56	6765.56	3647.5	22807	37112.4	32908.7	20379.2	32147.9	19674.9	20670.6
Unknown_241	973.562	1475.94	617.438	491.812	579.812	868.5	1813.19	967.25	1402.88	883.375	2953.5	2931.12	2128	3566.44	7201.25	7582.88	4296.25	11026.4	10000.9	13330.2	10158.7	10401.9	5358.19	7549.12	5019.31	3761.06	3150.88	2449.69	3855.12	9425.06	8582.31	5975.44	3744.62	9619.25	10907.4	10981.2	9060.31	9215.25	8151.06	10201.9
Unknown_242	3999.12	3821.56	1881.69	2929.81	3913.12	3804.94	5812.38	5667.19	4959.56	6561.94	13031.8	7172.5	7863.62	8121.5	27967.6	28242.2	22410.8	28591.1	39509.8	61407.5	67531	76989.7	39925	42193.5	27104.9	6963.38	7203.75	6438.12	12822.1	23414.5	24365.9	34558.1	38629.6	48129.8	43342.2	41904.1	28709.1	34347.4	16938.4	50252.6
Unknown_243	507.312	578.812	899.562	770.312	1198.94	715.375	1236.62	1179.06	669.312	582.5	1031.56	851.125	844.438	919.938	1210.44	1446.31	1094.5	1143.12	618.062	2123.19	630.312	739.062	1928.19	3102.06	1395.44	683.562	574.75	921.062	1026.19	949.562	1076.44	1206.69	1269.12	1731.62	2240.19	2512.38	1769.25	1766.75	1550.38	2257.5
Unknown_244	207.562	73	420.812	251.125	335.5	121.438	372.812	11461.9	3040.38	1441.62	1630.88	1223.5	1141.5	7234.5	3497.69	2755.31	1583.44	1551.06	1451.5	1783.12	1762.31	1755.94	1261.69	1687.88	657	329.125	217.75	327.812	443.625	516.688	4261.44	2222.62	2011.81	1510.31	2168.56	1964.44	1536.88	1269.81	988.938	1323.5
M000510_A232002-101-xxx_NA_2292,48_TRUE_VAR5_ALK_Fructose-6-phosphate (1MEOX) (6TMS) MP	32579.2	14547.7	12683.9	16310.6	10457.2	19242.8	18044.9	18765.8	2599.62	6022	5373.19	6418	2019.44	3076.06	5312.75	4962.31	3775.06	6807.5	7347.44	5851.81	6321.81	5207.44	5890.44	4904.75	6531.19	23225.1	19945.1	12816.7	21161.5	10343.1	24406.1	5989	5841.81	3091.5	10663.9	4848.5	4012.81	2226.06	6632.56	4169.62
Unknown_245	6343	3926.44	2809.31	5720.94	6172.38	6456.5	6656.94	1134.38	3762.88	1197.88	4276.19	6940.75	6235.12	1663.94	3027.06	3121.5	3449.38	3885.94	5753.69	6757.38	7532.75	8293.06	7598.94	5227.88	7385.5	2297.44	5055.75	2666.44	4938	5343.81	3858.12	3918.06	3607.5	4656.81	2627.44	2791.12	3181.88	3204.5	3653.75	4134.5
Unknown_246	510.125	627	3075.69	433.688	2672.31	659	5807.94	7588.75	652.438	503.812	514.438	307.438	640.688	618.625	3529.12	2820.31	1141.44	576.562	574.938	652.312	1043.06	773.625	745.75	7026.25	1105.06	477.375	715.625	420.438	412.562	865.188	386.375	305.375	566.438	467.188	5441.31	8424.06	815.625	758.312	522.125	645.25
Unknown_247	1632.94	2258.44	531.75	798.938	817.688	1684.06	3389.56	797.875	2077.81	1264.94	4994.62	6074.44	4711.19	3530.5	13271.1	15390.8	5225.44	24204.2	26237.6	25950.5	19317.8	22059.3	10830.1	16128.6	7861.88	4772.25	6103.88	4429	9887.69	31705.6	12557.5	12145.2	8929.56	26055.7	26125.4	27161.9	25536.6	22396.9	15811.4	25620.1
M000711_A231001-101-xxx_NA_2294,95_TRUE_VAR5_ALK_Mannose-6-phosphate (1MEOX) (6TMS) MP	105881	46806.1	40762.1	55200.8	33554.5	63401.7	59186.2	57335	10266.4	22694.1	22301.6	19586.8	10189.7	14449.9	33990.4	35949.6	29671.1	40875.2	51730.6	68207.5	73233.1	78000.3	45809.8	48468.6	37323.9	67813.6	62986.8	45711.4	76413.7	47967.5	89998.8	47704.8	52876.7	47768	62656.1	49438.9	41944.3	40604.3	34282.1	54011.7
Unknown_248	77554.8	37678.1	33336.5	48287.9	29332.1	57106	50449.6	46737.1	25162.4	31128.7	33946.7	38658.3	27621.2	28886.2	65551.2	68654.5	57629.4	89746.1	107931	140281	154896	163780	100376	103251	71686.5	53203.3	52599.6	45565.7	74778.6	80317.3	94047.6	96121.1	100141	109619	110638	106600	97185.3	98912.7	71837.9	128642
Unknown_249	4774.5	1778.38	14640.1	22571.3	15009.6	28846.1	2768.12	1014.81	37031.5	22721.9	7116.31	46513	38063.6	17583.2	18453.9	12314.2	5850.88	65238.2	53945.7	26829.2	68762.5	59915.2	73024.9	55649.5	24526.1	7113.12	3961.69	18233.9	29026.9	34398.7	26487.1	31352.3	19302.3	41172	24740.1	60988.7	58275	61477.1	62564.3	60090.5
Unknown_250	1061	1370.44	617.688	972.688	985.25	1246.12	2315	1077.56	1424.19	1024.19	3161.81	2847.75	2416.88	967	3163.94	3709.12	1568.75	4283.19	4064.81	6401.38	5110.69	8543.75	3151.56	4087.75	1488.81	2982.88	2074.12	2121.56	3074.44	5265.62	4503.19	2942.56	1441.5	3835.88	4301.62	6347.56	3401.81	3707.12	2680.12	4309.31
M000000_A230012-101-xxx_NA_2301,22_TRUE_VAR5_ALK_D230150	13931.2	21199.5	4256.06	5219.69	4290.88	9812.81	18697.4	4948.44	9026.38	8095.44	14529.9	28008.9	15544.2	10142.4	16978.5	28488.3	22599.5	38565.8	27622	23747.3	10133.1	10420.8	8757.06	13307.2	8439.56	22557.9	12996.3	4760	12433.8	28377.1	8200.62	6968.38	4895.62	22836.7	34382.8	29141.6	18051.3	20779.8	17080.4	20511.2
Unknown_251	5646.94	8433.38	1899.5	2377.5	2040.81	4188	9303.19	2215.75	4642.62	2122.5	7137.25	13818	6912.62	5055.5	9975.56	15990.1	9563.88	23796	17043.4	12548.4	5209.31	5197.81	4404.44	8082.81	4466.94	10151.7	9688	3457.25	9235.25	20912.4	6129.44	4072.5	1573.81	15899.9	24405.4	20253.1	13400.1	13340.9	12559.6	13387.1
M000870_A233004-101-xxx_NA_2332,66_PRED_VAR5_ALK_Siloxane	7251.62	3566.75	1253.62	3341.38	3707.06	3795.31	3000.75	1919.5	2165.19	1207.12	3322.81	5081.94	3029.25	992	2440.44	4182.38	1943.06	3570.19	4824	5171.38	6035	3543.56	6814.75	6047.75	4665.25	4064.31	1402.19	2093.94	2504.12	2633.19	4470.81	5245.31	5388	3683.19	6326.69	5256.5	4493.31	2939.31	1273.25	5618.56
Unknown_252	1842.88	1630.31	487.25	907.688	1428.25	1304.62	2904.88	1237.62	2319.75	1296.12	5504.44	5130.31	4573.75	3382.06	10105.6	10906.4	4891.5	16679.5	18137.1	21781.8	20698.4	24253.2	11938.1	15141	6808.38	2549.5	2833.62	2368	4509	13078.3	8688.75	10644.1	6405.06	21392.1	18336.6	22176.9	14390.4	15559.5	10594.8	20223.2
M000711_A233001-101-xxx_NA_2313,44_TRUE_VAR5_ALK_Mannose-6-phosphate (1MEOX) (6TMS) BP	18734.4	7793.19	7377.44	10053.9	6199.06	10867.3	10846	10227.9	1460.94	3668.69	3102.94	2826.12	874.25	1636.88	2465.25	2464.31	2289.38	3502.56	3777.25	2817.12	2647.06	2632.44	2441.56	2360.12	3403.31	12243.6	11165.9	7776.62	12141.7	5639.31	14083.9	2737.38	3000.44	1254.31	5374.31	2062.56	1713.56	1000	3849.62	1811.94
Unknown_253	2668.31	4465.44	4814.06	3472	7267.94	6493.19	12470.1	14259	15333.3	19516.1	23593.1	7736.56	11948.4	10387.1	18869.1	26608.5	23818.3	8835.25	12613.8	16103	16429.7	18053.3	22247.1	41872.5	9696.94	4088.81	4818	2922.12	3959.12	8176.88	13656.6	18054.4	21457.3	10899.5	24299.7	27918.2	17257.9	19827.6	22389.7	28308.1
Unknown_254	19954.6	20661.1	21601.1	12512.1	14061.6	24794.6	23994.5	6505.81	21181.6	25124.2	51543.7	26108.1	33331.7	6468.12	17967.6	28175.2	50320.9	33316.4	41739.1	58517.6	42746.3	58192.1	36667.2	34765.2	38709.7	22221.1	28933.9	18220.1	19878.5	41189.3	22961.7	29123	41921.2	30810.5	44056.7	57492.5	34406.9	51275.4	36534	53623.2
Unknown_255	714.062	483.688	2982.56	792.625	4166.88	932.375	7370.5	3461.19	1534.38	811.312	1411.69	1053.12	1554.31	603.5	4441.75	4574.19	996.75	965.938	779.562	996.062	970.125	1030.5	896.688	9152.56	1056.75	931.062	726.188	619.625	554.688	970	912.062	967.75	963	1026.75	9894.81	9211.5	1533.88	1335.25	1038.62	1293.94
Unknown_256	14738.7	16869.2	5613.69	9241.88	9829.44	10493.1	16698.1	3819	9134.12	5125	8868.94	18377.2	12983.8	10045.7	19786.8	26700.2	20222	38448.2	35779.5	34040.9	15436.6	14719.9	15813.6	20082.2	13128.2	14268.8	13567.1	5823.31	12869.8	26111.4	9069.31	10118.8	486.625	24516.6	33201.7	23283.4	23553.2	21031.4	18700.2	25427.7
Unknown_257	831306	585791	521055	827152	935101	806064	910368	291249	603368	123937	534369	753395	738890	327214	444855	441158	368715	571006	658568	623969	732520	710753	696069	579258	594065	321190	868737	467120	675907	706342	601237	437129	365771	559626	372931	387592	469883	382521	547418	396323
Unknown_258	3356.5	5246.69	1478.69	1599.69	1439.44	2638.75	4463.12	1219.81	2430.25	2361.94	4010.94	7219.06	3889	2666.56	4578.19	6721.62	5308.5	9658	7115.06	6399.25	2681.69	2668.69	2584.69	1041.25	2304.38	5836.62	3464	1610.31	3403.44	5816.38	2066.75	1834.62	840.188	5875.12	8627.69	6448.31	4683.62	5127.06	4349.31	5018
M000513_A239001-101-xxx_NA_2371,27_TRUE_VAR5_ALK_Glucose-6-phosphate (6TMS)	20541.6	11422.9	10060.4	8846.31	6199.25	11585.8	14157.6	10725.9	1666.81	1771.75	3664.31	4715.94	720.875	2337.06	2316.19	2276.88	1943.25	4414	3021.5	2071.38	2336.5	1164.88	1908.44	1777.19	2113.75	24516.2	23608.8	12721.1	15368.8	7959.31	17213.2	1324.06	1191	1767	4947.88	2019.5	1707.56	1452.31	5123.38	1568.12
Unknown_259	55892.7	76359.1	80512.8	77186.1	145997	90344.3	131188	62360.9	99662.5	80703.2	141301	90503.1	107102	109085	111016	143070	158362	115793	122388	114547	109760	92154.1	112189	137518	126870	57943.1	21654.6	361612	83028.9	110486	77734.6	82767	124402	98536.1	124389	116638	121094	123873	154106	134200
Unknown_260	2107.94	4109.38	1162.12	1181.81	180.75	2156.81	4051.38	328.688	2757.94	1193.75	4411.25	8917.62	4131.06	2775.5	4937.5	9275.19	5435.75	15622.1	12678.6	8060.19	4620.5	2483.44	1910.88	3843.56	1515.56	6351.88	6869.06	3013.12	5558.62	12991.2	3881.06	4648.25	0	10098.8	18044.8	12011.4	10564.8	10470.2	8351.75	8121.5
M000493_A238008-101-xxx_NA_2383,67_TRUE_VAR5_ALK_Eicosatetraenoic acid, 5,8,11,14-(Z,Z,Z,Z)- (1TMS)	8109.75	3210.69	40445.9	7640.88	52697.2	6163.5	69903.4	23589.6	4641.69	5133.62	6566.31	6366.69	6600.56	3210.75	42091.8	54356.8	6654.38	5917.62	4080.38	4874.75	5449.5	6450.56	6986.06	120700	5791.69	6269.19	4571.5	2670	5025.69	8724.5	7837.5	3270.06	2942.06	4593.19	121681	109571	11092.5	7548	7844.81	4579.38
M000870_A240010-101-xxx_NA_2399,69_PRED_VAR5_ALK_Siloxane	1999.81	2216.94	30451.4	2171.12	28263.5	1818.12	22478.3	7982.69	2087	1429	1467	1421.94	1235.88	1331.56	2101.06	1806.94	1999.12	1417.75	1096.31	1540.5	1398.25	1397.12	1594.81	1864.81	2230.62	2746.94	3203.38	3299.75	1978.62	2450.81	1492.62	1044.12	1055.06	1513.56	23901.4	3838.88	2064.44	1722.81	1232.94	1197.69
Unknown_261	1999.69	1696.81	3123.31	14658.5	4639.56	1737.44	5164.62	9907.31	1663.25	1793.38	1819.69	1969.06	2014.88	1442.25	2497.56	2899.31	1479	1424.19	1387.25	810.312	1125.19	5345.44	1069.06	10007.2	1428.62	1427.5	1551.38	1201.12	5651.5	4922.44	11954.4	126	1272.12	610.875	7420.06	6625.31	1987	1190.81	1787.62	1385.56
Unknown_262	5317.12	2849.44	2536.25	3548.25	1961.56	3342.88	3593.81	1356.56	2549.94	1403.38	851.562	4224.69	3796.19	1494.25	2176.06	2559.75	1096.31	1232.25	1863.06	1981.38	2404.12	1812.5	1159.5	2135.5	1902.5	823	2860.94	1402.94	2766.5	998.188	2184.81	2009.88	1487.19	1162.19	2715.19	2320.31	1208.38	1272	1000.81	1315.12
M000000_A237014-101-xxx_NA_2364,78_PRED_VAR5_ALK_Oleic-acid-amide	2925.81	4592.88	9344.88	2048	26144.8	13858.8	16731.1	5242.25	3419.06	3365.75	19644.4	15179.8	6820.75	5124.88	7454.44	5345.56	2403.31	1580.44	992.938	2145.06	2414.69	3508.31	4173.75	14341.3	2182.12	1392.44	1540.44	579.062	1030.56	3051.62	1994.31	4391.25	4462.5	5015.62	13988.6	17159.2	4498.25	2463.31	685.5	1352.38
Unknown_263	62410.1	4297.5	11325.8	1471.44	13564.2	1231.88	19681.1	16431.8	231151	751.5	9179.69	263960	292458	265.875	13037.5	11814.6	12472.9	8533.81	254356	4107.19	1473.75	1463.81	289817	28877.9	278369	23761	164868	458.75	1104.88	240464	1594.12	740.312	3123	3285.69	37399.8	28666.4	308348	312526	1585.25	71011.6
Unknown_264	165388	168948	165475	169953	174044	176063	178721	179979	183336	194825	195375	201546	201939	177727	187781	191450	197471	203225	204582	210508	214117	216017	216014	217012	182035	165630	170202	171078	176978	180891	187228	191325	195408	205635	207068	214088	215734	218017	210402	222099
M001075_A244007-101-xxx_NA_2443,05_TRUE_VAR5_ALK_Tryptophan, 5-hydroxy- (4TMS)	181761	14008.2	120590	61130	168850	12678.8	189920	191346	195774	205230	11589.8	214288	219482	190680	196702	200955	210504	23311.6	20243.4	72439.8	227097	232334	232188	236585	92693.5	181328	184422	170473	184092	192452	197747	204659	212192	216224	217120	202548	230868	232009	234412	240555
Unknown_265	5316751	5299169	5262591	5354469	5371759	5484722	5543767	5600710	5817413	5932764	6100188	6179774	6270983	5636893	5798126	5924204	6137092	6238409	6387693	6488914	6547915	6609107	6640444	6690970	5634206	5277078	5347056	5363697	5441746	5623782	5769306	5941709	6070975	6251557	6332707	6347316	6623051	6666364	6701373	6804347
Unknown_266	1578283	1591634	1559027	1603100	1596872	1635021	1641984	1661512	1738940	1787450	1842419	1883274	1906401	1708420	1732607	1775993	1852190	1406485	1935297	1974005	2014360	2025041	2049780	2047409	1685341	1586247	1590805	1587731	1622793	1203013	1737229	1793220	1828465	1900243	1905144	1937274	2029388	2057754	2065611	2100597
Unknown_267	4685.5	4505.12	4310.31	4389.19	6735.94	5057.75	4906.62	4983	7820.19	780	6138.62	7168.62	877.438	5403.69	3330.62	3250.19	7078.5	6414.69	726.25	667	7935.56	539.875	632.562	7724.31	655.375	4470.5	4441.94	4477.88	4853.81	6328.56	5433.31	7803.56	7891.88	1186.75	7470	7410	7740	7913.31	6317.88	8672.12
Unknown_268	7790.12	8135.31	7810.69	7902.5	7883.88	8038.56	8301.06	8161.19	8728.38	556.875	9064.75	584.25	9098.06	8676.5	8508.81	8897.94	8973.06	9305.44	9467.12	9506.62	9811.19	478.688	540.5	10022.7	8187.81	7901.94	8066.44	7795.75	8014.12	8366.69	8650.12	400.938	450.438	9423.94	9201.38	9414.69	9861.44	10023	10255.1	10173.8
Unknown_269	212164	213576	83886.2	216801	215929	218815	220938	221720	229734	224057	243548	239013	246752	226249	224463	210449	237239	250742	218685	130858	137166	256666	261167	266178	214095	213158	218145	217261	217337	220350	233380	226669	230297	163638	247776	252567	265614	268476	275635	269105
Unknown_270	188849	266163	493329	294923	226927	253083	188906	327722	307977	0	325119	0	0	251212	471415	357201	874.562	338919	0	16200.9	171.25	0	19455.2	462458	0	261880	294453	148373	204244	311384	218811	18968	0	0	449346	445196	0	0	291081	0
Unknown_271	324.875	3154.69	760.875	1956	404.125	4098.19	3765.62	1191.25	2545.69	2615.88	861.312	4944.81	7137.94	7576.5	5178.94	8270.44	8807.06	5725.44	6135.12	5804.19	6956.75	7203.5	5265.5	7573.62	4895.12	836.438	808.438	691.688	1199.75	2221.62	728.562	4847.31	3633.81	3102.5	5300.19	4798.25	4691.94	6196	917.938	4727.81
M000869_A241009-101-xxx_NA_2418,66_TRUE_VAR5_ALK_Ethylenediaminetetraacetic acid (4TMS)	3530636	3480379	793878	3405597	3373905	3687962	5563506	5620820	54605.4	0	17488.2	0	0	5686125	36481.1	0	11200.5	16581.3	0	0	0	0	0	23929.8	16406.3	928939	1084695	897606	5462227	40565.3	3834479	0	0	0	6978.75	30856.3	5784635	0	4312409	0
Unknown_272	2649.94	1584.81	381	2297.38	4723.12	3862.56	5839	2805.38	4503.06	2273.19	6459.62	4128.81	7173.25	2815.62	7601.94	3098.75	3811.12	3469.88	2398.31	4413.81	4605.62	6301.12	4719.81	16239.1	3661.75	947.938	259.812	339.562	1744.12	2074.62	3900.88	4979.81	2246	3304.44	3431.44	18013.1	4302.19	3657.06	3445.44	2393.31
Unknown_273	2151.31	1486.38	824.875	911.312	1310.81	1097.25	1145.06	549	989.062	938.812	1568.75	1971.88	845.25	731.688	832	1164.5	821.5	1218.25	1800.44	942.562	1793.06	933.75	2155.94	1576.75	1804.06	1180.44	1134.69	1342.56	1364.25	840.562	1789.94	2588.81	2436.56	1014.5	2080.38	1114.12	1070.56	544.75	701.812	1266.94
Unknown_274	5151.44	9804.69	329.25	3138.75	4204.12	6319.62	14541.9	4312.81	4658.94	7936.56	27876.7	8725.38	8963.12	2684.5	10262.9	19331.6	29361	15089.9	18075.3	37315.7	17441.7	23867.3	11371.8	12500.6	14074.8	7698.75	4220.19	4265.12	5372.19	14490.2	9973.31	12288.3	16484	12483.6	19435.7	15019.1	13498.3	18036.1	6727.62	21929.6
Unknown_275	0	909.438	0	948.062	1619.5	6244.75	7957.94	893.125	16992.1	10488.6	12548.1	7978.5	13669.4	29389.6	17899.4	16876.8	3891.56	12856.2	14045.2	18044.6	17332.5	23164	14799.4	18164.7	7900.56	0	0	0	5662.5	12936.7	18934.2	20174.4	20124.8	11129	12118.6	13823.2	14667.6	19204.5	18164	387.25
Unknown_276	4674.44	3052.31	5325.81	6424.38	9581.94	4981.25	9489.56	7452.19	7398.44	5372.94	8571.44	6108.94	8269.06	3875.69	8733.31	8819.06	6167.81	4471.94	4689.44	5271.62	6730.75	6415.56	6471.62	12926.5	5084.94	5226.06	2975.88	2716.38	2640.94	4456.31	6089.69	6648.69	5941	4962.88	9987.88	11918.1	5564.31	5690.12	6005.62	9069.06
M000870_A247006-101-xxx_NA_2468,06_PRED_VAR5_ALK_Siloxane	199.5	210.688	779.375	531.938	1016.19	69.25	5056.25	502.312	258.438	384.25	856.5	388.562	943	406.375	6700.88	17772.3	251.875	424.562	600.125	647.812	305.688	778.812	494.625	35352.4	467.25	652.688	225.625	389.938	71.3125	452.875	408.875	669.688	548.312	498	50610.8	43227.1	697.125	505.688	303.5	954.438
M000839_A246009-101-xxx_NA_2460,58_TRUE_VAR5_ALK_Tryptophan, N-acetyl- (2TMS)	1380	1424.56	1000.81	582.875	669.938	1223.5	1296.56	726.625	2021.94	6796.38	2706.69	2822.69	2820.94	4150.5	6321.94	7665.69	3653.44	5438.38	9447.38	6070.25	7984.94	7494.56	6250.06	8643.38	9117.56	2283.88	2932.44	4090.88	6239.06	9208.38	4771.19	6110.25	8916.56	7534.69	10078.2	5819.81	3963.06	8361.25	3572.12	5365.75
M000273_A247002-101-xxx_NA_2467,7_TRUE_VAR5_ALK_Uridine (3TMS)	33327.4	21816	9395.56	20069.2	20576.2	16732	32315.9	24490.6	29748.5	46076.7	93197.4	43693.8	20524.9	22491.3	19000.1	28507.2	31052.8	28611.6	27363.2	30558.1	25003.3	27883.2	44650.1	35548.2	28772	35872.6	11306.2	17319.6	22496.3	20324.7	31033.6	32160.1	39394.7	20736	45206.6	25283.8	21630.8	19081.4	28012.4	23269.3
M000717_A248001-101-xxx_NA_2471,94_PRED_VAR5_ALK_Tryptamine, 5-hydroxy- (4TMS)	3616	5099.12	1035.94	3220.19	4628.38	6293.94	9930	4379.25	5475	9067.25	20726.9	7863.25	11254.9	2750.25	9282.94	14603.4	15423.9	10789.6	14345.3	22362.6	19984.5	24696.1	16250.6	15213.4	8822.31	2424.5	1966.5	4032.81	5039.5	10648.6	11154.6	12137.8	13987.6	11977.5	16182.9	16249.8	13003.3	15370.3	7727.88	17221.8
Unknown_277	1199.44	2051.38	873.312	1146.56	1624.12	2087.75	2948.94	3357.19	4283.12	5201.06	6493.25	1343.19	2320.62	2962.19	4612.75	5517.94	6485.88	1465.25	2638.12	3757.44	3416.69	4368.75	4871.38	6740.12	2987	1876.69	1932.12	960.188	1285.06	2524.75	3548	4942.56	5938.5	2105.81	3391.88	3473.94	3734.31	4369.44	4895.06	6397
Unknown_278	194	188.125	476.938	352.75	1029.44	127.125	1011.19	744.5	119.562	392.125	790.75	1415.06	808.562	530.812	2861	5831.56	1638.62	2794.44	4982.56	4185.94	1407.5	1187.38	1372.19	2286.19	1959.75	606.125	359.375	358.625	120.5	1212.5	268.312	1406.38	661.625	7121.81	9858.44	7254.06	4425.62	3721.75	1030.5	7001.94
Unknown_279	283	176.438	6923.94	144.625	6494.44	219.438	6833.94	27768.1	175.938	156.75	467.5	316.062	206.5	239.938	8145.5	5588.12	535.375	188.688	487.438	732.625	540.562	454.812	328.375	6358.94	452.625	190.812	599.125	179	192.062	493.562	304.375	282.188	519.375	447.688	5974.25	6953.62	451.25	608.375	248.625	441
M000000_A252002-101-xxx_NA_2503,18_PRED_VAR5_ALK_NA	4346.81	6157.25	3732.19	3751.88	6397.75	7538.5	13984.5	3877.19	7049.19	12164.2	31942.2	10471.6	16721.1	3848.12	13749.4	23844.4	26073.8	18417.3	21874.8	35059.5	30104.8	36768.4	22594.9	23437.9	13235.5	2469.69	1803.31	4866.25	5504.75	17000	14994.1	18189.2	20890.8	18988.7	26343.9	25986.2	20757.2	23070.7	10301	25980.4
Unknown_280	186.938	236.562	2732.25	255.25	3239.94	249.375	6620.75	1817.06	343.938	251.5	233.875	286.375	271	334.75	4494.38	4357.69	474.125	445.938	352.75	322.438	287.875	330.125	300.125	13009.5	305.25	320.625	492.812	280.812	300.438	439.938	266.375	253.25	248.625	79.625	10221.8	10294.1	382.125	347.125	424.688	97.3125
Unknown_281	359.938	1110.44	3098.62	249.062	3306.38	403.375	6050.69	1849.56	426.875	282.125	517.688	345.125	409.562	348.875	4129.75	4439.19	555.188	416.312	503.688	482.125	135.625	266.562	356.25	11742.2	398.625	288.875	1377	303.312	314.875	351.938	439	444.125	453.5	319.312	9141	9542.44	650.812	533.312	525.062	337.125
Unknown_282	1328.06	131039	49178.8	1298.31	1491.25	1860.44	3065.88	1016.12	1674.69	2798.19	6577.94	2321.38	3577.25	928.25	2830.44	5145.75	5288.25	3800.94	4796	7440.69	5929.94	7594.44	5110.56	4828.44	3077.19	1077.19	197801	1347.44	1243.94	3514.44	3831.5	3783.75	4334.94	4529.06	5428.44	4411.44	4298.31	4918.38	2847.69	6322.25
Unknown_283	77641.4	76956.5	116189	64617.7	108135	61933.1	103259	103768	66058.9	64188.3	63052.6	67828.3	66707.7	57238.5	103894	101442	58826.8	67764	66879.2	63671.2	66626.1	64918.4	64629.6	117860	59340.6	76125.4	71873.4	63971.5	64938.2	61749	64485.2	64133.7	56248.9	65912.5	111181	119454	67650.2	64430.8	64181.1	63634.8
Unknown_284	391.062	282.688	1740.12	401.562	1344.06	342.812	2669.12	3298.69	582.562	353.438	454.312	446.312	453	373.562	1606.12	1447.38	765.75	467.125	410.625	576	494.375	458.812	384.688	4543.69	525.25	378.438	794.25	318.5	464.875	681.375	443.312	331.875	472.938	440.5	3314.12	5651.38	607.5	416.938	575.5	485.438
Unknown_285	1951.81	1421.81	21889.6	1302.88	16292.8	2134.06	14836.8	372.75	2200.06	3153.94	5344.19	4646.56	4719.56	1571.75	12216.9	11970.8	5309.31	6400.19	8031.44	12012.6	10902.7	13589.4	8108.62	17551.8	4223.12	2053.88	79338.5	2157.19	1579.62	4001	2871.88	8568.06	6298.38	10628.4	14312.5	15467.8	6510.62	6667.06	2279.19	10167.6
M000870_A253006-101-xxx_NA_2535,24_PRED_VAR5_ALK_Siloxane	1376.12	1733.69	29784.9	1722.75	29865.6	1215.69	24217.7	7161.25	1557.25	866	986.875	950.062	898	1061.56	20373.2	20183.7	1422.31	1088.88	843.188	1045.06	892.438	1047	1277.31	31199.2	1435.38	2221.62	2660	2744.81	1596.44	1615.75	1021.38	776.625	947.812	1010.12	24241.2	26680.9	1617.94	1093.38	1030.62	1015.88
Unknown_286	273.5	415.375	3785.19	278	4174.12	280.125	6181.19	2573.25	365.812	382	222.438	337.438	178.812	212	5596	5552.75	378.125	363.062	416.5	300.062	438.438	208.062	408.375	15383.5	279.062	222.625	361.875	269.188	321.312	316.875	406.375	353	281	382.938	12206.3	12211.8	547.312	326.062	443	447.75
M000000_A255012-101-xxx_NA_2545,42_PRED_VAR5_ALK_Unknown#sst-cgl-119	2728.25	2895.06	1379.62	1436.38	1600.38	1880	13780.9	2082.38	2794.19	3776.62	5958.75	6021.69	7170.06	1902.69	10635.9	12936.8	8862.62	9718.81	14966.2	21815.6	21348.2	26982.2	16021.4	14023	8338.44	1805.62	2707.38	1402.06	1720.81	5445.25	2529.88	16587.6	12271.4	19718.7	20345.6	21372	11287.7	11673.2	3653	18432.5
Unknown_287	81.875	125	128.875	65.4375	56.125	91.75	233.25	124.875	81.1875	60.875	563.812	283.688	153.5	120.25	856.25	3356.12	1109	1021.62	2451.12	9303.75	4118.75	5401.25	3122.19	3000.38	2061.12	103.75	70.5	149.375	89.875	100.688	82.8125	2203.12	3774.06	3152.44	3854.12	3994.56	2242.75	3334.81	237.625	5136.31
M000000_A257009-101-xxx_NA_2561,83_PRED_VAR5_ALK_NA	1316.12	758.938	16000.5	1023.88	16882.5	998.75	24487.6	14009.9	2092.19	1087.31	1517.5	1138.94	1165.06	955	23526	22139.9	2458.56	1594	1443.38	1559.69	619	1317.94	1678.69	45681	1499.31	1292	1635.88	1344.44	1073.56	1809.19	1673.81	996.312	955.438	1460.75	39423.6	39507.6	2768.56	2037.94	1528.44	1667.94
M000495_A257010-101-xxx_NA_2575,85_TRUE_VAR5_ALK_Docosahexaenoic acid, 4,7,10,13,16,19-(Z,Z,Z,Z,Z,Z)- (1TMS)	4782.5	4698.62	27577.5	4768.88	37520	6470	43984.6	35162.9	7157.31	5096.56	8065.75	9692.69	12299.1	6242.38	39656.8	36782	10854.2	10605.4	9412.19	10735.6	8884.69	12957.2	10550.2	77498.8	8244.44	6332.81	5248.5	4651.94	4988.12	10701.1	4105.5	7271.81	5111.31	8628.25	89354	86717.5	15408.8	13852.2	9909.12	10511.1
M000000_A259002-101-xxx_NA_2583,33_PRED_VAR5_ALK_NA	10189.5	7935.06	192947	7710.25	198540	9181.88	287991	295465	17996.3	10823.5	12990.6	12855.5	11288.1	8356.88	284609	256772	21941.8	14218.7	11709.7	10831.6	11852.8	12826.4	14962.8	483304	15305.1	9502.25	15919.4	11026.4	8636.31	17859.2	11854.4	9438	9922.5	11948.9	419538	436333	24598.6	19833.6	16884.3	13820.8
Unknown_288	48190.4	48633.8	39207.1	40172.9	38087.8	40826.8	39119.9	40184	40367.9	43146.2	42054.7	41898.2	40447.4	35846.6	41665.7	41419.9	40999.4	43252.4	42274.2	40894.8	41704.8	41063.8	39518.3	40742.5	40680.1	48233.5	44063.2	39584.1	40216.4	39019	40048.2	42198.3	41644.2	41400.5	42135.3	42443.5	41819.4	41804.9	41153.9	40434.5
M000561_A260001-101-xxx_NA_2605,36_PRED_VAR5_ALK_Hexacosane, n-	70.4375	85.1875	6158.69	63	5396.12	79.3125	6311.25	91108.6	130.812	72.1875	82.5	80.5	81	97.625	7323.44	5497.25	132.75	122.062	78.875	80.5	109.75	117.75	94.6875	6713.25	101.812	75.625	118.875	125.25	73.0625	152.25	80.1875	61.8125	76.75	101.25	6908.94	7266.81	110.5	112.375	61.5	100
M000044_A264001-101-xxx_NA_2622,87_TRUE_VAR5_ALK_Sucrose (8TMS)	78456.7	79706.1	58913	63852.7	60675.4	65516.8	62628	65709.5	65257.5	69240.6	67761.5	68728.2	66882.8	57577	66704	64968	67568.8	69331.4	68360.9	66548.5	66762.5	66273.8	63825.3	64761.5	65890.5	78265.7	71798.9	65109.5	67452.2	62394.5	66043.8	67600.8	67448.1	67912.2	67262.1	67890.6	65726.3	65109.2	63690.1	64699.8
Unknown_289	22190.1	23318.3	17339.2	18557.9	16574.7	18557.6	17919.6	17078.4	19068.2	20191.2	19901.2	20115.4	20159.9	17167.8	18614.3	18041.3	19129.3	20900.8	19198	19934.7	19751.1	19004.8	18721	17762.2	18639.7	23024.2	20421.9	18268.1	18851.2	18050.6	18609.9	19768.2	19262.4	19255.6	19252.3	18970.2	19331.7	19351.5	18656.8	18418.9
Unknown_290	26157.8	26577.6	21172.4	22442.9	19695.6	21700.1	21460.8	48820.4	22652.8	23072.7	22719.8	21983.8	23426.8	19816.1	22486.7	22144.3	22813.8	23072.4	23299.6	22129.6	23077.5	22479.6	21222.8	22477.7	21541.8	25906.8	24573.7	21299.7	22404.5	21436.6	21804.5	24129.1	22618.9	21932.4	22253.8	23418.7	21782.3	22287.3	21158.5	22069.9
Unknown_291	1774.62	1967.31	2092.12	1959.25	1991.44	2109.56	2186.75	3265.62	2390.12	2233.19	2281.88	2554.25	2546.94	2595.38	2584.19	2379.81	2340.56	2559.06	2428.38	2111.88	2274.31	2415.06	1792.88	2661	1512.38	2086.5	2239.69	1908.75	1995.06	1911.75	2390.69	2650.06	2479.75	2274.19	2523.56	2323.88	2181.25	2251	2502.62	2622.12
M000870_A266005-101-xxx_NA_2661,67_PRED_VAR5_ALK_Siloxane	1042.75	1220.69	24055.4	1261.62	24258.1	919.188	22272.9	6085.12	1210.44	713.812	806.75	703.688	713.438	769.188	19494.8	18460.7	978.125	906.938	792.312	906.125	808.875	877.875	886.062	32048	1063.56	1389.5	1966.12	1917.69	1089.81	1211.56	907.625	807.812	648.312	841.688	23230.9	27213.4	1167.62	885.75	924.812	752.312
M000772_A269006-101-xxx_NA_2681,88_TRUE_VAR5_ALK_Cellobiose, D- (1MEOX) (8TMS) MP	1219.38	1260.62	708.625	934.25	652.812	731.75	1506.06	3880.06	861.125	1274.19	2506.31	3834.44	3052.31	984.75	6122.94	9795.81	3319.06	3722.5	11398.1	19224	17905.9	22166.8	13182.3	13054	7869.06	713.062	964.188	6678.88	1110.62	2206.31	1414.62	9095.12	9843.5	11572.2	14678	15846.6	9011.88	11788.1	1603.5	15894.1
Unknown_292	280.625	217.812	6321.38	466.312	5831.31	207.688	6435.62	11416.9	289.125	218.375	199.562	195.5	250.062	234.5	5386.25	4944.81	331.812	261.5	262.5	280.375	181.75	318.188	202.25	7013.38	256.75	310.562	772.125	575.438	301.812	257.75	327.125	151.75	329.625	297.438	6539.88	6553.88	321.938	315	357.312	349.625
M000870_A271010-101-xxx_NA_2716,61_PRED_VAR5_ALK_Siloxane	126.25	81.875	3062.38	109.938	2703.12	177.562	3457.44	8545.19	503.75	260.062	123.812	204.688	239.062	299.125	5384.31	3498.5	375.688	347.875	227.438	145.125	216.688	244.125	349.938	5197.88	425.438	146.188	350.438	352.938	122.188	520.5	239.25	153.812	210.312	282.688	4489.25	6302.94	567.562	302.812	191.188	266.375
Unknown_293	4245.69	1490.31	8376.75	2516.06	11603.9	1612.69	16019.9	12578.9	3758.44	1012.88	3610.19	1045.81	970.875	615.562	12701.4	12509.8	1548.81	1213	1216.31	996.5	1186.88	1209.75	754.625	35758.6	1448.56	2635.69	1756.38	1842.44	1676.56	1477.31	5374.38	981.062	1280.5	1365.31	26110	27352.8	1967.75	1573.75	2076.56	1369.62
M000000_A273017-101-xxx_NA_2733,48_TRUE_VAR5_ALK_D273330	7204.56	7419.56	5564.38	5658.75	5417.56	5746.56	5931.56	6332.56	6202.25	6707.12	6172.44	6055.38	6365.38	5263.75	6577.25	6304.75	6199.25	6278.06	6304.5	6053.75	6136.94	6238.81	5848	6232.56	5984.56	7038.38	6103.75	5753.06	6062.31	5821.19	5906.44	6172.81	6149.62	6169.19	6811.75	6255	6008.06	5954.12	5789	5794.25
M000000_A275014-101-xxx_NA_2740,81_PRED_VAR5_ALK_NA	584.75	568.75	5980.31	351.062	6917.5	682.062	9093.75	9562.19	788.562	477.062	729.562	787.75	557.125	353.375	9728.19	9601.62	1042.75	656.125	435.062	537.438	485.312	665.375	315.5	27223.9	543	423.438	696.312	495.375	341.312	693.875	453.312	272.438	587.312	462.5	19418.7	19720	1543	993.5	713.875	757.75
M000000_A275002-101-xxx_NA_2742,04_PRED_VAR5_ALK_NA	6692.5	3509.19	27048.5	3385.12	33032.9	3440.5	52258.4	60940.1	4959.69	3500	6712.31	4609.94	4302.31	2845.06	45658.2	42285	5477.88	4100.88	3529.06	3498.69	5008.88	4463	4953.06	14286.8	5204.81	5687	3779.94	2700.06	3251	4737.5	7066.56	4620.69	5851	6754.12	79746.9	84039.6	7809.31	7400.75	6951.12	5560.5
M000762_A276012-101-xxx_NA_2754,09_PRED_VAR5_ALK_1-Oleoyl-rac-glycerol (2TMS)	6385.56	2288.25	22412.6	2418.25	27489.9	1986.5	38879.1	49990.2	3879.62	1950.69	5768.88	3630.94	3099.31	1795.81	11176.6	32788.1	3790.31	2396.06	1861.5	2212.69	3849.25	3032.31	3456.25	80251.9	3636.31	4755.38	2381	1721.56	2103.06	2896.12	6987.56	3519.06	4713.56	5234.88	11985	67265.5	6179.12	6356.62	6534	3803.56
M000870_A278009-101-xxx_NA_2780,98_PRED_VAR5_ALK_Siloxane	775.25	905.438	19315.2	991.625	19383.3	816.688	17430.6	4931.94	884.312	684.062	618.875	627.688	655.188	649.812	16054.4	16257.8	739.438	714.812	568.312	622.25	719.125	543.312	642.75	28539.9	753.688	1048.62	1440.31	1448.19	1005	823.25	692.25	479.938	492.625	474.875	19954.4	23123.3	797.562	619.25	690.062	597.062
M000000_A278004-101-xxx_NA_2773,72_PRED_VAR5_ALK_similar to Octadecanoic acid-2,3-dihydroxypropylester (2TMS)	3356.69	3209.75	62111.6	2555.38	67780.7	2961.81	81826	123129	6285.69	3989.56	4098	5369.56	4851.62	3187.94	95978.6	91381.8	7559.25	5048.69	4679.06	4879.5	5615.19	6025.81	7433.44	219577	5145.56	2602.94	4713.25	3983.38	2655.69	5353.5	3524.25	4179.5	4071.12	4978.44	169089	171970	11362	7838.69	5422.62	6121.31
Unknown_294	273.188	132.938	2824	254.5	2773.44	169.062	3647.31	16926.9	186.312	107.312	179.938	161.875	139.375	242	3150.81	2702.5	167.875	255.062	278.188	115.875	274.688	147.75	304.312	4044.81	160.312	182.875	187.688	237.562	168.125	154.688	123.75	209.562	145.5	149.688	3233.56	4043.44	187.938	218.812	189.688	207.938
Unknown_295	138	77.9375	3134.94	78.5625	2831.38	106.125	2718.06	9895.69	126.125	118.438	155.625	85.3125	113.25	104.812	3401	2598.44	132.938	148.688	100.812	116.25	115.375	135.25	137.438	4146.12	146.75	73.5	157.938	128.25	103.25	118.875	125.5	100.375	98.9375	101.625	3256.81	3792.75	129.125	124	145.688	161.062
M000563_A280001-101-xxx_NA_2800,02_TRUE_VAR5_ALK_Octacosane, n-	71941.5	77682.2	59776.6	61307.4	58019.7	61536.5	62282.4	64846.6	67238.8	72884.8	71361.2	65171.6	65989.8	57933.6	67676.2	70926.7	73740	67784.2	66238.4	67275.5	64577.6	65007.4	63501.6	65937.6	63401.2	73569.2	68649.7	58183.8	61898	63725.5	66352.4	68210.5	71885.2	64631.9	69553.8	66086.5	66651.7	66657.2	62300	64464.6
M000870_A291007-101-xxx_NA_2911,28_PRED_VAR5_ALK_Siloxane	551.062	698.625	13644.9	638.938	14006.9	543.312	12511.6	2907.25	608.625	468.562	436.312	474.688	116.188	572.438	12650.4	12588.5	594.938	575.688	496.625	473.312	423	496	711.938	20944.9	550.75	724.375	993.625	955.562	684.125	475.875	502.5	520.5	478.375	530.812	15481.7	17490.7	689.312	536.438	165.688	336.438
M000564_A290005-101-xxx_NA_2893,87_PRED_VAR5_ALK_Nonacosane, n-	2569.38	3770.81	256.562	1687.19	2105.94	2244.06	2628.25	1804.25	2814.81	3901.38	5431.06	2622.31	3599.56	1830.5	2990.38	4701.69	6530.19	3054.19	3658.81	5206.25	2498.75	3459.06	3637.25	4886.88	2832.69	3066.62	3652.5	1481.5	1717.94	2412.19	2662.81	3413.5	5092.38	3688.19	4883.31	2139.44	2907.62	4071.56	3795.19	5606.94
Unknown_296	75.3125	88.6875	221.062	416.125	463	728.688	1082	156.562	366.375	1819.19	1402.12	3098.75	2576.75	287.438	424.938	447.562	864.938	1241.31	1732	457.062	1719	466.75	4057.75	1779.5	880	404.875	478	998.25	234.25	936.812	736.938	209.438	2549.94	2116.25	1788.44	1915.88	842.375	1850.19	2601.75	2944.44
M000565_A300004-101-xxx_NA_2994,99_PRED_VAR5_ALK_Triacontane, n-	2576.94	3771.44	1586.5	2142.06	2287.94	2548.69	2862.38	2182.12	3042.94	4141.69	5522.75	3454.12	4146.81	1936.94	3509.31	5075.31	6226.25	3729.88	4270.81	4867.75	2537.31	3643.19	4333.5	5649.12	2548.62	3130.5	3780	1845.12	2302.25	2599	2894.5	3283.06	4922.38	4050.25	5374.38	2793.44	3131.5	3863.25	3982.5	5990.81
Unknown_297	107.062	152.188	218.125	138.188	302	70.75	791.625	176.188	421.062	178.188	2526.19	6841.25	8315.44	421.688	8987.44	10659.1	7284.38	7793.06	13688.7	11675.9	12077.1	11809.1	9994.25	12359.7	9384.5	244	141	239.938	348.375	6721.25	145.75	9570.75	7806.25	9871	13859.4	13953.6	14132.8	15601	2897.31	11751
Unknown_298	4905.75	4807.19	5482.69	4225.12	4780.5	4875.19	4591.94	5683.5	5690.25	5422.12	3451.88	6326.88	4616.62	3641.81	4414.5	3557.06	2164.06	4815.5	4474.88	4141	5595	4715.31	4725.5	5113.5	2902.81	7151.25	4756.31	5128.5	5126.62	4432.94	6054.62	5082.75	3028.56	4176.81	4798.12	4992.56	4149.69	3830.75	4254.38	3637.12
Unknown_299	2279.88	1802.12	1322.38	71.0625	111.312	67.125	124.438	144.562	7332.81	1565.5	9990.31	2743.44	4720.12	83.375	113.625	165	158.5	113.688	285.812	341.125	436.812	779.312	316.5	126.188	892.062	2553.06	1019.69	924.938	177.062	92	763.375	3166.44	2084.94	1851.94	103.625	129.312	155.25	153.562	107.562	146.938
M000566_A310004-101-xxx_NA_3092,83_PRED_VAR5_ALK_Hentriacontane, n-	1529.5	2406.19	1145.25	1369.38	1613.12	1496.56	1813	1485.75	1931	2964.25	3849.5	2706.69	2265.06	1532	2221.44	3393.81	4228.44	2909.81	3154.31	3625.12	1414.69	2210.38	3074	3759	1755.62	1955.62	2302.69	1001.12	1537.94	1902	2011.5	2563.5	2920.69	2891.94	3682.12	1635.19	2293.31	2783.31	3024.81	3813.31
Unknown_300	231.75	1154.5	438.938	5701.12	550.188	10066.3	1514.94	1045.56	713.125	486.062	2542.38	513.562	30194.6	441	1020.38	2609.5	2295.56	2068.12	1929.75	867.438	58148.7	34181.9	3272.81	1386.69	2094.94	7012.56	278.625	371.438	376.75	563.125	889.688	641.562	36232.1	1382.56	3095.06	3357.69	2687.69	4174	2941.38	62163.5
M000870_A307006-101-xxx_NA_3079,21_PRED_VAR5_ALK_Siloxane	445.625	555.5	4554.38	731.5	4890.31	603.125	4928.75	1548.62	563.812	534.25	622	527.188	851.438	685	6263.75	6365.62	576.75	525.125	487.562	645.25	976.812	925.938	705.812	9852.56	685	577.75	586.188	454.625	527.562	442.75	492.188	593.438	808.5	522.438	7492.88	8490.12	649.25	688.938	625.375	1058.81
M000626_A316001-101-xxx_NA_3160,75_PRED_VAR5_ALK_Tocopherol, alpha- (1TMS)	5583.62	3099.5	3789.19	2924.94	3623.31	4449.94	5525	1944.75	4393.56	1771.19	5415.19	6671.31	6474.88	3449.56	6667.94	3408.56	5451.38	5339.31	6625	4947.44	5993.31	7659	5133.75	6469.75	4774.44	2162.31	4821.56	2728.44	3203.56	3842.38	2314.69	3418	3913.12	3652.31	3616.44	5503.69	4608.25	3287.25	2237.44	3693.75
M000182_A319002-101-xxx_NA_3188,14_TRUE_VAR5_ALK_Cholesterol (1TMS)	261268	259618	191122	247018	218157	268399	252953	225855	225506	122975	273440	301060	294615	198154	303297	308683	309570	284067	308261	313612	316677	303972	387385	355067	285591	200411	217300	155726	236202	296614	270593	297561	297319	303246	287478	253257	224658	176879	163484	231036
Unknown_301	22810.2	22334.6	28469	29549	26483.5	25652	25268.5	37000	17999.9	3421.31	14689.3	6154.19	7599.12	16185.9	6953.12	3827.88	8007.12	8777.31	5609.75	3840.94	4186.12	2921.31	5674.31	6351.5	3318.75	26281.6	33685	20835.4	20279	14219.2	23001.4	2959.94	3805.19	2877.62	3301.38	2184.75	3992.88	2817.94	14695.2	3040.44
M000567_A320001-101-xxx_NA_3199,99_TRUE_VAR5_ALK_Dotriacontane, n-	19041.6	23368.8	16374	17250.1	17007.9	19042.3	19330.8	19860.2	21065.5	23080	23915	22446.6	21768.1	18837.6	21221.3	23319	23663.3	22510.4	21736	22839.7	21948	21732.7	21230.8	22439.6	18684.4	21861.5	21613.9	18350.5	18638.3	19042.7	21283.7	22601.8	22931.8	21071.2	23321.2	21861.8	20621.9	20665.2	21161.6	22898.9
Unknown_302	94.6875	372.625	166.25	2233.12	177.688	3427.94	412.312	284.938	174.312	171.688	559.062	381.438	8049.5	170.438	250.188	513.625	438.125	424.875	504.688	422.125	15878.6	7868.69	505.188	327	536.125	2454.25	121.562	154.688	198.75	183.688	362.188	487.188	10315.2	526.188	440.688	544.688	465.125	777.438	11.5	16693.8
Unknown_303	64.375	315.562	127.062	1134.62	166.75	1872.88	259.938	255.062	184.312	180.062	649.125	734.062	4204.38	102.062	137.812	307.375	289.375	242.938	663.188	952.75	7555.31	4064.94	385.938	333.5	289.438	1443.31	166.5	139.5	199.562	139.312	357.938	859.375	5239.56	221.125	341.75	375.562	243.125	326.938	991.5	7992.12
M000295_A329001-101-xxx_NA_3297,5_PRED_VAR5_ALK_Campesterol (1TMS)	3322.25	3618.12	2876.56	3796.94	3826.94	4647.25	3408.5	3509.31	2935.56	513.125	4211.44	5510.69	6542.88	3315.38	5006.5	4156.06	3986	5182.94	5763.81	4114.12	9675.44	5791	5403.81	4638	4462.88	3277.94	1860.38	1538.31	1502.69	1820	1671.56	2956.44	7040.25	1857.81	2264.12	3521.81	2933.56	2728.25	2761.88	11113.2
Unknown_304	816.062	1263.31	887.938	1292.19	955.5	1705.38	1172.44	1056.81	1159.88	981.625	1581.75	1593.69	2067.81	912.938	1130.12	1408.12	1536.94	1501	1782	1660.44	460.062	2064.69	1723.06	1821.19	1030.19	1152.56	937.25	652.688	691.875	852.125	1071.06	1253.25	2194.56	1393.19	1711.25	1295.88	1099.88	1147.38	1382	2829.06
Unknown_305	305.875	441.125	514.812	476.562	436.375	427.812	573.375	572.188	426.062	882.688	495.062	267.438	714.438	884.875	2208.88	2431.81	820	533.875	687.062	698.625	611.625	608.25	8038.5	3054.62	4526.31	465.375	422.5	1186.31	545.625	571.875	521	416.375	661.188	8802.31	912.812	1849.06	691.875	940.562	577	834.312
Unknown_306	228.812	160.5	245.375	463	254.062	550.625	211.375	365.875	650.188	812.375	895.75	763.5	975.188	467.5	262.375	422	236.5	1069.94	926.5	1147.62	786.938	842.312	3141.25	683.875	1785.75	259.375	245.062	680.812	322.438	280.25	848.75	904.75	951.375	3382.31	739.188	365.625	733.438	919	956.312	1281.56
Unknown_307	30.5625	19	29.5	45.1875	70.75	64.1875	124.875	46.625	33.9375	42.1875	28.9375	91.5	80.6875	275.812	55.5625	69.625	50.5625	19.9375	53.125	72.125	55.875	78.5	2937.75	118.438	1772.38	43.9375	32.125	532.25	37.6875	54.4375	39.3125	57.9375	84.625	3529	114.438	91.6875	67.5	15.875	53.75	100
Unknown_308	60.125	91.9375	102.75	161.5	121.125	135.5	230.188	93.75	88.25	179.062	196.5	238.188	231.562	784.625	165.125	145.25	153.688	136.062	183.625	154.938	155.438	188.625	9491.12	242.25	5693	137.312	74.25	1653.56	75.5625	172.625	122.688	117.688	163.375	11645.7	317.125	265.25	159.875	283.188	160.25	293.875
